# Supplementary material for: Bis(2-cyclo­hexyl­imino­methyl-4,6-dihydro­seleno­phenolato)cobalt(II) acetonitrile solvate
Source: Acta Crystallogr Sect E Struct Rep Online. 2009 Sep 9;65(Pt 10):m1180. doi: 10.1107/S1600536809034795 (PMC2970407; doi:10.1107/S1600536809034795)
Supplement: Supplementary file 1 [file e-65-m1180-sup1.cif]

##############################################################################
###                                                                        ###
###        Electronic paper (Acta Crystallographica Section E)             ###
###                                                                        ###
##############################################################################
#                                                                            #
# This CIF contains the data in a paper accepted for publication in Acta     #
# Crystallographica Section E. It conforms to the requirements of Notes      #
# for Authors for Section E, and has been peer reviewed under the auspices   #
# of the IUCr Commission on Journals.                                        #
#                                                                            #
# Full details of the Crystallographic Information File format               #
# are given in the paper "The Crystallographic Information File (CIF):       #
# a New Standard Archive File for Crystallography" by S. R. Hall, F. H.      #
# Allen and I. D. Brown [Acta Cryst. (1991), A47, 655-685].                  #
#                                                                            #
# The current version of the core CIF dictionary is obtainable from          #
# ftp://ftp.iucr.org/pub/cif_core.dic. The current version number is 2.4.    #
#                                                                            #
# Software is freely available for graphical display of the structure(s) in  #
# this CIF.  For information consult the CIF home page http://www.iucr.org/  #
# cif/home.html                                                              #
#                                                                            #
# This file may be used for bona fide research purposes within the           #
# scientific community so long as proper attribution is given to the journal # 
# article from which it was obtained.                                        #
#                                                                            #
##############################################################################
                                             
data_global
_audit_creation_method     'form.cif (version 2.0)'
_journal_data_validation_number     ?
_journal_date_recd_electronic     2009-08-28
_journal_date_accepted     2009-08-30
_journal_name_full     'Acta Crystallographica, Section E'
_journal_year     2009
_journal_volume     65
_journal_issue     10
_journal_page_first     m1180
_journal_page_last     m1180
_journal_paper_category     QM
_journal_coeditor_code     HB5080
_publ_contact_author_name     'Zeng, Qing-Fu'
_publ_contact_author_address
;
Engineering Research Center for Clean Production of Textile Dyeing and Printing
Ministry of Education
Wuhan 430073
People's Republic of China
;
_publ_contact_author_email     qfzeng@wuse.edu.cn
_publ_contact_author_fax     '0086-27-87611779'
_publ_contact_author_phone     '0086-27-87611779'
_publ_section_title
;
Bis(2-cyclohexyliminomethyl-4,6-dihydroselenophenolato)cobalt(II) acetonitrile
solvate
;
loop_
    _publ_author_name
    _publ_author_address
    'Cui, Yong-Ming'
;
Engineering Research Center for Clean Production of Textile Dyeing and Printing
Ministry of Education
Wuhan 430073
People's Republic of China
;
    'Zhang, Xian'
;
Engineering Research Center for Clean Production of Textile Dyeing and Printing
Ministry of Education
Wuhan 430073
People's Republic of China
;
    'Wang, Li-Jun'
;
Engineering Research Center for Clean Production of Textile Dyeing and Printing
Ministry of Education
Wuhan 430073
People's Republic of China
;
    'Zeng, Qing-Fu'
;
Engineering Research Center for Clean Production of Textile Dyeing and Printing
Ministry of Education
Wuhan 430073
People's Republic of China
;
data_I
_audit_creation_method     SHELXL-97
_chemical_name_systematic
;
Bis(2-cyclohexyliminomethyl-4,6-dihydroselenophenolato)cobalt(II) acetonitrile
solvate
;
_chemical_name_common     ?
_chemical_formula_moiety     'C26 H32 Co N2 O2 Se4, C2 H3 N'
_chemical_formula_sum     'C28 H35 Co N3 O2 Se4'
_chemical_formula_iupac     '[Co (C13 H16 N O Se2)2], C2 H3 N'
_chemical_formula_weight     820.36
_chemical_melting_point     ?
_symmetry_cell_setting     monoclinic
_symmetry_space_group_name_H-M     'P 21/n'
_symmetry_space_group_name_Hall     ' -P 2yn'
loop_
    _symmetry_equiv_pos_as_xyz
    'x, y, z'
    '-x+1/2, y+1/2, -z+1/2'
    '-x, -y, -z'
    'x-1/2, -y-1/2, z-1/2'
_cell_length_a     9.4745(5)
_cell_length_b     16.3895(5)
_cell_length_c     20.4615(5)
_cell_angle_alpha     90.00
_cell_angle_beta     91.845(2)
_cell_angle_gamma     90.00
_cell_volume     3175.7(2)
_cell_formula_units_Z     4
_cell_measurement_reflns_used     25
_cell_measurement_theta_min     9
_cell_measurement_theta_max     12
_cell_measurement_temperature     298(2)
_exptl_crystal_description     block
_exptl_crystal_colour     blue
_exptl_crystal_size_max     0.20
_exptl_crystal_size_mid     0.14
_exptl_crystal_size_min     0.12
_exptl_crystal_density_diffrn     1.716
_exptl_crystal_density_meas     ?
_exptl_crystal_density_method     'not measured'
_exptl_crystal_F_000     1612
_exptl_absorpt_coefficient_mu     5.154
_exptl_absorpt_correction_type     psi-scan
_exptl_absorpt_process_details     '(North <i>et al.</i>,  1968)'
_exptl_absorpt_correction_T_min     0.426
_exptl_absorpt_correction_T_max     0.577
_exptl_special_details
;
;
_diffrn_ambient_temperature     298(2)
_diffrn_radiation_type     MoK\a
_diffrn_radiation_wavelength     0.71073
_diffrn_radiation_source     'fine-focus sealed tube'
_diffrn_radiation_monochromator     graphite
_diffrn_measurement_device_type     'Enraf--Nonius CAD-4'
_diffrn_measurement_method     \w/2\q
_diffrn_detector_area_resol_mean     ?
_diffrn_reflns_number     30082
_diffrn_reflns_av_R_equivalents     0.0432
_diffrn_reflns_av_sigmaI/netI     0.0336
_diffrn_reflns_theta_min     1.59
_diffrn_reflns_theta_max     25.00
_diffrn_reflns_theta_full     25.00
_diffrn_measured_fraction_theta_max     0.998
_diffrn_measured_fraction_theta_full     0.998
_diffrn_reflns_limit_h_min     -11
_diffrn_reflns_limit_h_max     11
_diffrn_reflns_limit_k_min     -19
_diffrn_reflns_limit_k_max     19
_diffrn_reflns_limit_l_min     -23
_diffrn_reflns_limit_l_max     24
_diffrn_standards_number     200
_diffrn_standards_interval_count     3
_diffrn_standards_interval_time     120
_diffrn_standards_decay_%     1
_refine_special_details
;
Refinement of <i>F</i>^2^ against ALL reflections. The weighted <i>R</i>-factor
<i>wR</i> and goodness of fit <i>S</i> are based on <i>F</i>^2^, conventional
<i>R</i>-factors <i>R</i> are based on <i>F</i>, with <i>F</i> set to zero for
negative <i>F</i>^2^. The threshold expression of <i>F</i>^2^ >
\s(<i>F</i>^2^) is used only for calculating <i>R</i>-factors(gt) <i>etc</i>.
and is not relevant to the choice of reflections for refinement.
<i>R</i>-factors based on <i>F</i>^2^ are statistically about twice as large
as those based on <i>F</i>, and <i>R</i>- factors based on ALL data will be
even larger.
;
_reflns_number_total     5592
_reflns_number_gt     4034
_reflns_threshold_expression     I>2\s(I)
_refine_ls_structure_factor_coef     Fsqd
_refine_ls_matrix_type     full
_refine_ls_R_factor_all     0.0687
_refine_ls_R_factor_gt     0.0439
_refine_ls_wR_factor_gt     0.1193
_refine_ls_wR_factor_ref     0.1405
_refine_ls_goodness_of_fit_ref     1.083
_refine_ls_restrained_S_all     1.083
_refine_ls_number_reflns     5592
_refine_ls_number_parameters     348
_refine_ls_number_restraints     0
_refine_ls_hydrogen_treatment     constr
_refine_ls_weighting_scheme     calc
_refine_ls_weighting_details
         'calc w=1/[\s^2^(Fo^2^)+(0.0729P)^2^+2.8479P] where P=(Fo^2^+2Fc^2^)/3'
_atom_sites_solution_hydrogens     geom
_atom_sites_solution_primary     direct
_atom_sites_solution_secondary     difmap
_refine_ls_shift/su_max     0.000
_refine_ls_shift/su_mean     0.000
_refine_diff_density_max     0.877
_refine_diff_density_min     -0.826
_refine_ls_extinction_method     none
_refine_ls_extinction_coef     ?
loop_
    _atom_type_symbol
    _atom_type_description
    _atom_type_scat_dispersion_real
    _atom_type_scat_dispersion_imag
    _atom_type_scat_source
    'C' 'C' 0.0033 0.0016
                         'International Tables Vol C Tables 4.2.6.8 and 6.1.1.4'
    'H' 'H' 0.0000 0.0000
                         'International Tables Vol C Tables 4.2.6.8 and 6.1.1.4'
    'N' 'N' 0.0061 0.0033
                         'International Tables Vol C Tables 4.2.6.8 and 6.1.1.4'
    'O' 'O' 0.0106 0.0060
                         'International Tables Vol C Tables 4.2.6.8 and 6.1.1.4'
    'Se' 'Se' -0.0929 2.2259
                         'International Tables Vol C Tables 4.2.6.8 and 6.1.1.4'
    'Co' 'Co' 0.3494 0.9721
                         'International Tables Vol C Tables 4.2.6.8 and 6.1.1.4'
_computing_data_collection     'CAD-4 Software (Enraf--Nonius, 1989)'
_computing_cell_refinement     'CAD-4 Software (Enraf--Nonius, 1989)'
_computing_data_reduction     'XCAD4 (Harms & Wocadlo, 1995)'
_computing_structure_solution     'SHELXS97 (Sheldrick, 2008)'
_computing_structure_refinement     'SHELXL97 (Sheldrick, 2008)'
_computing_molecular_graphics     'SHELXTL (Sheldrick, 2008)'
_computing_publication_material     'SHELXTL (Sheldrick, 2008)'
loop_
    _atom_site_type_symbol
    _atom_site_label
    _atom_site_fract_x
    _atom_site_fract_y
    _atom_site_fract_z
    _atom_site_U_iso_or_equiv
    _atom_site_adp_type
    _atom_site_calc_flag
    _atom_site_refinement_flags
    _atom_site_occupancy
    _atom_site_disorder_assembly
    _atom_site_disorder_group
    Co Co1 0.71461(6) 0.25063(3) 0.18676(3) 0.03902(18) Uani d . 1 . .
    Se Se1 0.78872(10) 0.32963(5) 0.40908(3) 0.0967(3) Uani d . 1 . .
    H H1 0.7785 0.3664 0.3821 0.145 Uiso calc R 1 . .
    Se Se2 1.23778(8) 0.10610(5) 0.43164(3) 0.0848(2) Uani d . 1 . .
    H H2 1.3033 0.0961 0.4077 0.127 Uiso calc R 1 . .
    Se Se3 0.26742(7) 0.13073(4) 0.12309(4) 0.0831(2) Uani d . 1 . .
    H H3A 0.3336 0.1105 0.1442 0.125 Uiso calc R 1 . .
    Se Se4 0.14412(10) 0.40993(5) -0.02853(5) 0.1130(3) Uani d . 1 . .
    H H4 0.1026 0.3769 -0.0523 0.169 Uiso calc R 1 . .
    C C1 0.8578(5) 0.2201(3) 0.3084(2) 0.0512(12) Uani d . 1 . .
    C C2 0.8960(6) 0.2438(3) 0.3727(3) 0.0576(13) Uani d . 1 . .
    C C3 1.0044(6) 0.2114(3) 0.4092(3) 0.0630(15) Uani d . 1 . .
    H H3 1.0245 0.2293 0.4516 0.076 Uiso calc R 1 . .
    C C4 1.0837(6) 0.1511(3) 0.3810(3) 0.0568(13) Uani d . 1 . .
    C C5 1.0558(6) 0.1246(3) 0.3186(3) 0.0561(13) Uani d . 1 . .
    H H5 1.1106 0.0835 0.3010 0.067 Uiso calc R 1 . .
    C C6 0.9441(5) 0.1593(3) 0.2806(2) 0.0493(12) Uani d . 1 . .
    C C7 0.9286(5) 0.1301(3) 0.2144(2) 0.0520(12) Uani d . 1 . .
    H H7 0.9847 0.0859 0.2034 0.062 Uiso calc R 1 . .
    C C8 0.8488(6) 0.1210(3) 0.1028(2) 0.0590(13) Uani d . 1 . .
    H H8 0.9382 0.0917 0.0987 0.071 Uiso calc R 1 . .
    C C9 0.8394(8) 0.1865(4) 0.0513(3) 0.0756(18) Uani d . 1 . .
    H H9A 0.9183 0.2237 0.0574 0.091 Uiso calc R 1 . .
    H H9B 0.7530 0.2174 0.0562 0.091 Uiso calc R 1 . .
    C C10 0.8410(10) 0.1508(5) -0.0167(3) 0.101(3) Uani d . 1 . .
    H H10A 0.9304 0.1236 -0.0229 0.121 Uiso calc R 1 . .
    H H10B 0.8318 0.1944 -0.0487 0.121 Uiso calc R 1 . .
    C C11 0.7212(10) 0.0904(4) -0.0274(3) 0.106(3) Uani d . 1 . .
    H H11A 0.7275 0.0658 -0.0703 0.127 Uiso calc R 1 . .
    H H11B 0.6316 0.1188 -0.0258 0.127 Uiso calc R 1 . .
    C C12 0.7271(10) 0.0240(4) 0.0245(3) 0.096(2) Uani d . 1 . .
    H H12A 0.8114 -0.0087 0.0195 0.115 Uiso calc R 1 . .
    H H12B 0.6457 -0.0115 0.0188 0.115 Uiso calc R 1 . .
    C C13 0.7288(7) 0.0613(4) 0.0934(3) 0.0749(17) Uani d . 1 . .
    H H13A 0.6399 0.0890 0.1001 0.090 Uiso calc R 1 . .
    H H13B 0.7385 0.0181 0.1257 0.090 Uiso calc R 1 . .
    C C14 0.4488(5) 0.2682(3) 0.1182(2) 0.0471(11) Uani d . 1 . .
    C C15 0.3182(5) 0.2362(3) 0.0947(3) 0.0576(13) Uani d . 1 . .
    C C16 0.2303(6) 0.2780(4) 0.0515(3) 0.0655(15) Uani d . 1 . .
    H H16 0.1455 0.2548 0.0368 0.079 Uiso calc R 1 . .
    C C17 0.2684(6) 0.3539(4) 0.0304(3) 0.0653(15) Uani d . 1 . .
    C C18 0.3922(6) 0.3876(4) 0.0509(3) 0.0645(14) Uani d . 1 . .
    H H18 0.4162 0.4393 0.0362 0.077 Uiso calc R 1 . .
    C C19 0.4854(5) 0.3461(3) 0.0941(2) 0.0514(12) Uani d . 1 . .
    C C20 0.6163(6) 0.3879(3) 0.1118(3) 0.0573(13) Uani d . 1 . .
    H H20 0.6259 0.4402 0.0949 0.069 Uiso calc R 1 . .
    C C21 0.8396(6) 0.4181(3) 0.1603(3) 0.0614(14) Uani d . 1 . .
    H H21 0.8476 0.4544 0.1225 0.074 Uiso calc R 1 . .
    C C22 0.9765(6) 0.3710(4) 0.1690(4) 0.0810(19) Uani d . 1 . .
    H H22A 0.9935 0.3400 0.1296 0.097 Uiso calc R 1 . .
    H H22B 0.9689 0.3329 0.2049 0.097 Uiso calc R 1 . .
    C C23 1.1006(7) 0.4290(5) 0.1830(4) 0.096(2) Uani d . 1 . .
    H H23A 1.1863 0.3975 0.1904 0.115 Uiso calc R 1 . .
    H H23B 1.1137 0.4638 0.1453 0.115 Uiso calc R 1 . .
    C C24 1.0754(7) 0.4805(5) 0.2413(4) 0.096(2) Uani d . 1 . .
    H H24A 1.1532 0.5184 0.2478 0.116 Uiso calc R 1 . .
    H H24B 1.0715 0.4461 0.2798 0.116 Uiso calc R 1 . .
    C C25 0.9388(8) 0.5275(5) 0.2329(4) 0.102(2) Uani d . 1 . .
    H H25A 0.9458 0.5654 0.1968 0.123 Uiso calc R 1 . .
    H H25B 0.9225 0.5587 0.2723 0.123 Uiso calc R 1 . .
    C C26 0.8150(7) 0.4698(4) 0.2196(4) 0.084(2) Uani d . 1 . .
    H H26A 0.8030 0.4348 0.2573 0.101 Uiso calc R 1 . .
    H H26B 0.7291 0.5013 0.2128 0.101 Uiso calc R 1 . .
    C C27 0.3987(11) 0.2810(6) 0.3050(5) 0.129(3) Uani d . 1 . .
    H H27A 0.4115 0.2561 0.2631 0.193 Uiso calc R 1 . .
    H H27B 0.3041 0.2714 0.3185 0.193 Uiso calc R 1 . .
    H H27C 0.4645 0.2580 0.3365 0.193 Uiso calc R 1 . .
    C C28 0.4218(9) 0.3646(6) 0.3003(5) 0.114(3) Uani d . 1 . .
    N N1 0.8459(4) 0.1584(3) 0.1690(2) 0.0520(10) Uani d . 1 . .
    N N2 0.7197(4) 0.3621(2) 0.14735(19) 0.0513(10) Uani d . 1 . .
    N N3 0.4406(11) 0.4297(7) 0.2980(7) 0.198(6) Uani d . 1 . .
    O O1 0.7504(4) 0.2540(2) 0.27880(17) 0.0631(10) Uani d . 1 . .
    O O2 0.5246(4) 0.2252(2) 0.15900(18) 0.0597(9) Uani d . 1 . .
loop_
    _atom_site_aniso_label
    _atom_site_aniso_U_11
    _atom_site_aniso_U_22
    _atom_site_aniso_U_33
    _atom_site_aniso_U_12
    _atom_site_aniso_U_13
    _atom_site_aniso_U_23
    Co1 0.0356(3) 0.0429(3) 0.0382(3) 0.0049(3) -0.0047(2) 0.0054(3)
    Se1 0.1520(7) 0.0796(5) 0.0579(4) 0.0525(5) -0.0053(4) -0.0112(3)
    Se2 0.0823(5) 0.0871(5) 0.0825(5) 0.0177(4) -0.0361(4) 0.0025(4)
    Se3 0.0677(4) 0.0769(4) 0.1036(5) -0.0214(3) -0.0137(4) 0.0174(4)
    Se4 0.0972(6) 0.1095(6) 0.1279(7) 0.0072(5) -0.0632(5) 0.0329(5)
    C1 0.054(3) 0.051(3) 0.048(3) 0.003(2) -0.004(2) 0.005(2)
    C2 0.074(4) 0.052(3) 0.047(3) 0.012(3) 0.001(3) 0.003(2)
    C3 0.087(4) 0.051(3) 0.050(3) 0.001(3) -0.018(3) 0.000(2)
    C4 0.056(3) 0.053(3) 0.059(3) 0.000(2) -0.015(3) 0.007(2)
    C5 0.055(3) 0.050(3) 0.063(3) 0.006(2) -0.008(3) -0.003(2)
    C6 0.048(3) 0.043(3) 0.056(3) -0.001(2) -0.007(2) 0.001(2)
    C7 0.048(3) 0.056(3) 0.052(3) 0.007(2) -0.002(2) -0.003(2)
    C8 0.059(3) 0.069(3) 0.049(3) 0.008(3) -0.003(2) -0.009(3)
    C9 0.106(5) 0.069(4) 0.053(3) -0.026(3) 0.013(3) -0.005(3)
    C10 0.162(8) 0.086(5) 0.056(4) -0.018(5) 0.023(4) 0.004(3)
    C11 0.174(8) 0.082(5) 0.058(4) -0.013(5) -0.040(4) 0.003(3)
    C12 0.151(7) 0.067(4) 0.068(4) -0.019(4) -0.015(4) -0.005(3)
    C13 0.109(5) 0.057(3) 0.058(3) -0.011(3) -0.009(3) 0.008(3)
    C14 0.041(3) 0.058(3) 0.042(3) 0.003(2) 0.002(2) 0.003(2)
    C15 0.048(3) 0.068(3) 0.056(3) 0.004(2) -0.003(2) -0.003(3)
    C16 0.047(3) 0.087(4) 0.062(3) -0.003(3) -0.009(3) -0.005(3)
    C17 0.061(4) 0.067(4) 0.067(4) 0.009(3) -0.016(3) 0.008(3)
    C18 0.065(4) 0.063(3) 0.065(3) 0.006(3) -0.011(3) 0.008(3)
    C19 0.047(3) 0.053(3) 0.053(3) 0.003(2) -0.008(2) 0.004(2)
    C20 0.063(3) 0.054(3) 0.054(3) -0.001(3) -0.004(3) 0.008(2)
    C21 0.062(3) 0.057(3) 0.064(3) -0.011(3) -0.009(3) 0.011(3)
    C22 0.049(3) 0.088(4) 0.106(5) -0.009(3) 0.004(3) -0.027(4)
    C23 0.060(4) 0.106(5) 0.121(6) -0.015(4) 0.001(4) -0.031(5)
    C24 0.075(5) 0.113(6) 0.100(5) -0.030(4) 0.000(4) -0.034(5)
    C25 0.087(5) 0.092(5) 0.130(6) -0.020(4) 0.012(5) -0.046(5)
    C26 0.066(4) 0.082(4) 0.103(5) -0.005(3) 0.002(4) -0.034(4)
    C27 0.153(9) 0.122(7) 0.115(7) -0.018(6) 0.055(6) -0.023(6)
    C28 0.092(6) 0.104(7) 0.146(8) -0.022(5) 0.003(5) 0.023(6)
    N1 0.051(2) 0.055(2) 0.050(2) 0.0023(19) -0.001(2) -0.0058(19)
    N2 0.047(2) 0.055(2) 0.052(2) -0.0031(19) -0.005(2) 0.0063(19)
    N3 0.138(8) 0.126(7) 0.326(17) -0.033(6) -0.034(9) 0.068(9)
    O1 0.066(2) 0.075(2) 0.048(2) 0.0262(19) -0.0044(18) -0.0012(17)
    O2 0.051(2) 0.062(2) 0.066(2) -0.0037(17) -0.0102(18) 0.0153(18)
_geom_special_details
;
All e.s.d.'s (except the e.s.d. in the dihedral angle between two l.s. planes)
are estimated using the full covariance matrix. The cell e.s.d.'s are taken
into account individually in the estimation of e.s.d.'s in distances, angles
and torsion angles; correlations between e.s.d.'s in cell parameters are only
used when they are defined by crystal symmetry. An approximate (isotropic)
treatment of cell e.s.d.'s is used for estimating e.s.d.'s involving l.s.
planes.
;
loop_
    _geom_bond_atom_site_label_1
    _geom_bond_atom_site_label_2
    _geom_bond_site_symmetry_2
    _geom_bond_distance
    _geom_bond_publ_flag
    Co1 O1 . 1.904(3) y
    Co1 O2 . 1.916(3) y
    Co1 N1 . 1.999(4) y
    Co1 N2 . 1.999(4) y
    Se1 C2 . 1.901(5) ?
    Se1 H1 . 0.8200 ?
    Se2 C4 . 1.910(5) ?
    Se2 H2 . 0.8200 ?
    Se3 C15 . 1.890(6) ?
    Se3 H3A . 0.8200 ?
    Se4 C17 . 1.896(5) ?
    Se4 H4 . 0.8200 ?
    C1 O1 . 1.293(6) ?
    C1 C2 . 1.408(7) ?
    C1 C6 . 1.419(7) ?
    C2 C3 . 1.359(7) ?
    C3 C4 . 1.379(8) ?
    C3 H3 . 0.9300 ?
    C4 C5 . 1.367(7) ?
    C5 C6 . 1.413(7) ?
    C5 H5 . 0.9300 ?
    C6 C7 . 1.439(7) ?
    C7 N1 . 1.283(6) ?
    C7 H7 . 0.9300 ?
    C8 N1 . 1.487(6) ?
    C8 C9 . 1.505(8) ?
    C8 C13 . 1.508(8) ?
    C8 H8 . 0.9800 ?
    C9 C10 . 1.511(9) ?
    C9 H9A . 0.9700 ?
    C9 H9B . 0.9700 ?
    C10 C11 . 1.517(10) ?
    C10 H10A . 0.9700 ?
    C10 H10B . 0.9700 ?
    C11 C12 . 1.520(9) ?
    C11 H11A . 0.9700 ?
    C11 H11B . 0.9700 ?
    C12 C13 . 1.536(9) ?
    C12 H12A . 0.9700 ?
    C12 H12B . 0.9700 ?
    C13 H13A . 0.9700 ?
    C13 H13B . 0.9700 ?
    C14 O2 . 1.293(6) ?
    C14 C15 . 1.414(7) ?
    C14 C19 . 1.415(7) ?
    C15 C16 . 1.377(7) ?
    C16 C17 . 1.368(8) ?
    C16 H16 . 0.9300 ?
    C17 C18 . 1.351(8) ?
    C18 C19 . 1.405(7) ?
    C18 H18 . 0.9300 ?
    C19 C20 . 1.452(7) ?
    C20 N2 . 1.273(6) ?
    C20 H20 . 0.9300 ?
    C21 N2 . 1.477(6) ?
    C21 C26 . 1.504(8) ?
    C21 C22 . 1.516(8) ?
    C21 H21 . 0.9800 ?
    C22 C23 . 1.532(8) ?
    C22 H22A . 0.9700 ?
    C22 H22B . 0.9700 ?
    C23 C24 . 1.486(10) ?
    C23 H23A . 0.9700 ?
    C23 H23B . 0.9700 ?
    C24 C25 . 1.511(10) ?
    C24 H24A . 0.9700 ?
    C24 H24B . 0.9700 ?
    C25 C26 . 1.524(9) ?
    C25 H25A . 0.9700 ?
    C25 H25B . 0.9700 ?
    C26 H26A . 0.9700 ?
    C26 H26B . 0.9700 ?
    C27 C28 . 1.391(13) ?
    C27 H27A . 0.9600 ?
    C27 H27B . 0.9600 ?
    C27 H27C . 0.9600 ?
    C28 N3 . 1.082(11) ?
loop_
    _geom_angle_atom_site_label_1
    _geom_angle_atom_site_label_2
    _geom_angle_atom_site_label_3
    _geom_angle_site_symmetry_1
    _geom_angle_site_symmetry_3
    _geom_angle
    _geom_angle_publ_flag
    O1 Co1 O2 . . 115.82(16) ?
    O1 Co1 N1 . . 96.32(16) ?
    O2 Co1 N1 . . 111.45(16) ?
    O1 Co1 N2 . . 111.50(16) ?
    O2 Co1 N2 . . 96.55(15) ?
    N1 Co1 N2 . . 126.51(17) ?
    C2 Se1 H1 . . 109.5 ?
    C4 Se2 H2 . . 109.5 ?
    C15 Se3 H3A . . 109.5 ?
    C17 Se4 H4 . . 109.5 ?
    O1 C1 C2 . . 119.6(5) ?
    O1 C1 C6 . . 124.7(4) ?
    C2 C1 C6 . . 115.8(4) ?
    C3 C2 C1 . . 124.9(5) ?
    C3 C2 Se1 . . 118.6(4) ?
    C1 C2 Se1 . . 116.5(4) ?
    C2 C3 C4 . . 117.6(5) ?
    C2 C3 H3 . . 121.2 ?
    C4 C3 H3 . . 121.2 ?
    C5 C4 C3 . . 121.7(5) ?
    C5 C4 Se2 . . 120.4(4) ?
    C3 C4 Se2 . . 117.9(4) ?
    C4 C5 C6 . . 120.4(5) ?
    C4 C5 H5 . . 119.8 ?
    C6 C5 H5 . . 119.8 ?
    C5 C6 C1 . . 119.5(5) ?
    C5 C6 C7 . . 115.8(4) ?
    C1 C6 C7 . . 124.6(4) ?
    N1 C7 C6 . . 127.1(5) ?
    N1 C7 H7 . . 116.5 ?
    C6 C7 H7 . . 116.5 ?
    N1 C8 C9 . . 110.0(4) ?
    N1 C8 C13 . . 110.3(5) ?
    C9 C8 C13 . . 110.3(5) ?
    N1 C8 H8 . . 108.7 ?
    C9 C8 H8 . . 108.7 ?
    C13 C8 H8 . . 108.7 ?
    C8 C9 C10 . . 111.5(5) ?
    C8 C9 H9A . . 109.3 ?
    C10 C9 H9A . . 109.3 ?
    C8 C9 H9B . . 109.3 ?
    C10 C9 H9B . . 109.3 ?
    H9A C9 H9B . . 108.0 ?
    C9 C10 C11 . . 110.8(6) ?
    C9 C10 H10A . . 109.5 ?
    C11 C10 H10A . . 109.5 ?
    C9 C10 H10B . . 109.5 ?
    C11 C10 H10B . . 109.5 ?
    H10A C10 H10B . . 108.1 ?
    C10 C11 C12 . . 110.9(6) ?
    C10 C11 H11A . . 109.5 ?
    C12 C11 H11A . . 109.5 ?
    C10 C11 H11B . . 109.5 ?
    C12 C11 H11B . . 109.5 ?
    H11A C11 H11B . . 108.1 ?
    C11 C12 C13 . . 110.8(6) ?
    C11 C12 H12A . . 109.5 ?
    C13 C12 H12A . . 109.5 ?
    C11 C12 H12B . . 109.5 ?
    C13 C12 H12B . . 109.5 ?
    H12A C12 H12B . . 108.1 ?
    C8 C13 C12 . . 111.1(5) ?
    C8 C13 H13A . . 109.4 ?
    C12 C13 H13A . . 109.4 ?
    C8 C13 H13B . . 109.4 ?
    C12 C13 H13B . . 109.4 ?
    H13A C13 H13B . . 108.0 ?
    O2 C14 C15 . . 118.6(4) ?
    O2 C14 C19 . . 125.4(4) ?
    C15 C14 C19 . . 116.0(4) ?
    C16 C15 C14 . . 122.5(5) ?
    C16 C15 Se3 . . 119.8(4) ?
    C14 C15 Se3 . . 117.6(4) ?
    C17 C16 C15 . . 119.6(5) ?
    C17 C16 H16 . . 120.2 ?
    C15 C16 H16 . . 120.2 ?
    C18 C17 C16 . . 120.6(5) ?
    C18 C17 Se4 . . 120.9(4) ?
    C16 C17 Se4 . . 118.4(4) ?
    C17 C18 C19 . . 121.2(5) ?
    C17 C18 H18 . . 119.4 ?
    C19 C18 H18 . . 119.4 ?
    C18 C19 C14 . . 120.0(5) ?
    C18 C19 C20 . . 116.2(5) ?
    C14 C19 C20 . . 123.8(4) ?
    N2 C20 C19 . . 128.4(5) ?
    N2 C20 H20 . . 115.8 ?
    C19 C20 H20 . . 115.8 ?
    N2 C21 C26 . . 110.9(5) ?
    N2 C21 C22 . . 110.8(5) ?
    C26 C21 C22 . . 110.2(5) ?
    N2 C21 H21 . . 108.3 ?
    C26 C21 H21 . . 108.3 ?
    C22 C21 H21 . . 108.3 ?
    C21 C22 C23 . . 110.8(6) ?
    C21 C22 H22A . . 109.5 ?
    C23 C22 H22A . . 109.5 ?
    C21 C22 H22B . . 109.5 ?
    C23 C22 H22B . . 109.5 ?
    H22A C22 H22B . . 108.1 ?
    C24 C23 C22 . . 111.1(6) ?
    C24 C23 H23A . . 109.4 ?
    C22 C23 H23A . . 109.4 ?
    C24 C23 H23B . . 109.4 ?
    C22 C23 H23B . . 109.4 ?
    H23A C23 H23B . . 108.0 ?
    C23 C24 C25 . . 111.0(6) ?
    C23 C24 H24A . . 109.4 ?
    C25 C24 H24A . . 109.4 ?
    C23 C24 H24B . . 109.4 ?
    C25 C24 H24B . . 109.4 ?
    H24A C24 H24B . . 108.0 ?
    C24 C25 C26 . . 110.8(6) ?
    C24 C25 H25A . . 109.5 ?
    C26 C25 H25A . . 109.5 ?
    C24 C25 H25B . . 109.5 ?
    C26 C25 H25B . . 109.5 ?
    H25A C25 H25B . . 108.1 ?
    C21 C26 C25 . . 110.8(6) ?
    C21 C26 H26A . . 109.5 ?
    C25 C26 H26A . . 109.5 ?
    C21 C26 H26B . . 109.5 ?
    C25 C26 H26B . . 109.5 ?
    H26A C26 H26B . . 108.1 ?
    C28 C27 H27A . . 109.5 ?
    C28 C27 H27B . . 109.5 ?
    H27A C27 H27B . . 109.5 ?
    C28 C27 H27C . . 109.5 ?
    H27A C27 H27C . . 109.5 ?
    H27B C27 H27C . . 109.5 ?
    N3 C28 C27 . . 178.6(14) ?
    C7 N1 C8 . . 118.9(4) ?
    C7 N1 Co1 . . 120.7(3) ?
    C8 N1 Co1 . . 120.5(3) ?
    C20 N2 C21 . . 118.0(4) ?
    C20 N2 Co1 . . 120.3(4) ?
    C21 N2 Co1 . . 121.6(3) ?
    C1 O1 Co1 . . 124.3(3) ?
    C14 O2 Co1 . . 124.7(3) ?
loop_
    _geom_torsion_atom_site_label_1
    _geom_torsion_atom_site_label_2
    _geom_torsion_atom_site_label_3
    _geom_torsion_atom_site_label_4
    _geom_torsion_site_symmetry_1
    _geom_torsion_site_symmetry_2
    _geom_torsion_site_symmetry_3
    _geom_torsion_site_symmetry_4
    _geom_torsion
    _geom_torsion_publ_flag
    O1 C1 C2 C3 . . . . 178.5(5) ?
    C6 C1 C2 C3 . . . . -2.0(8) ?
    O1 C1 C2 Se1 . . . . -3.1(7) ?
    C6 C1 C2 Se1 . . . . 176.4(4) ?
    C1 C2 C3 C4 . . . . 0.4(9) ?
    Se1 C2 C3 C4 . . . . -177.9(4) ?
    C2 C3 C4 C5 . . . . 0.4(8) ?
    C2 C3 C4 Se2 . . . . 179.3(4) ?
    C3 C4 C5 C6 . . . . 0.5(8) ?
    Se2 C4 C5 C6 . . . . -178.4(4) ?
    C4 C5 C6 C1 . . . . -2.1(8) ?
    C4 C5 C6 C7 . . . . 176.8(5) ?
    O1 C1 C6 C5 . . . . -177.8(5) ?
    C2 C1 C6 C5 . . . . 2.7(7) ?
    O1 C1 C6 C7 . . . . 3.4(8) ?
    C2 C1 C6 C7 . . . . -176.1(5) ?
    C5 C6 C7 N1 . . . . -171.9(5) ?
    C1 C6 C7 N1 . . . . 7.0(8) ?
    N1 C8 C9 C10 . . . . -179.6(6) ?
    C13 C8 C9 C10 . . . . -57.7(7) ?
    C8 C9 C10 C11 . . . . 57.4(9) ?
    C9 C10 C11 C12 . . . . -55.7(9) ?
    C10 C11 C12 C13 . . . . 54.8(10) ?
    N1 C8 C13 C12 . . . . 178.2(5) ?
    C9 C8 C13 C12 . . . . 56.5(7) ?
    C11 C12 C13 C8 . . . . -55.6(9) ?
    O2 C14 C15 C16 . . . . 179.5(5) ?
    C19 C14 C15 C16 . . . . -0.6(8) ?
    O2 C14 C15 Se3 . . . . -1.9(6) ?
    C19 C14 C15 Se3 . . . . 177.9(4) ?
    C14 C15 C16 C17 . . . . -0.6(9) ?
    Se3 C15 C16 C17 . . . . -179.2(4) ?
    C15 C16 C17 C18 . . . . 0.9(9) ?
    C15 C16 C17 Se4 . . . . -179.6(4) ?
    C16 C17 C18 C19 . . . . 0.1(9) ?
    Se4 C17 C18 C19 . . . . -179.4(4) ?
    C17 C18 C19 C14 . . . . -1.4(8) ?
    C17 C18 C19 C20 . . . . 178.9(5) ?
    O2 C14 C19 C18 . . . . -178.6(5) ?
    C15 C14 C19 C18 . . . . 1.6(7) ?
    O2 C14 C19 C20 . . . . 1.0(8) ?
    C15 C14 C19 C20 . . . . -178.8(5) ?
    C18 C19 C20 N2 . . . . -176.6(6) ?
    C14 C19 C20 N2 . . . . 3.8(9) ?
    N2 C21 C22 C23 . . . . -179.5(5) ?
    C26 C21 C22 C23 . . . . -56.4(8) ?
    C21 C22 C23 C24 . . . . 56.5(9) ?
    C22 C23 C24 C25 . . . . -56.3(9) ?
    C23 C24 C25 C26 . . . . 56.7(9) ?
    N2 C21 C26 C25 . . . . 179.9(6) ?
    C22 C21 C26 C25 . . . . 56.9(8) ?
    C24 C25 C26 C21 . . . . -57.0(9) ?
    C6 C7 N1 C8 . . . . 178.1(5) ?
    C6 C7 N1 Co1 . . . . -2.2(7) ?
    C9 C8 N1 C7 . . . . -139.0(5) ?
    C13 C8 N1 C7 . . . . 99.1(6) ?
    C9 C8 N1 Co1 . . . . 41.3(6) ?
    C13 C8 N1 Co1 . . . . -80.6(5) ?
    O1 Co1 N1 C7 . . . . -7.3(4) ?
    O2 Co1 N1 C7 . . . . -128.3(4) ?
    N2 Co1 N1 C7 . . . . 115.4(4) ?
    O1 Co1 N1 C8 . . . . 172.4(4) ?
    O2 Co1 N1 C8 . . . . 51.4(4) ?
    N2 Co1 N1 C8 . . . . -64.9(4) ?
    C19 C20 N2 C21 . . . . -177.5(5) ?
    C19 C20 N2 Co1 . . . . 0.2(8) ?
    C26 C21 N2 C20 . . . . 88.0(6) ?
    C22 C21 N2 C20 . . . . -149.2(5) ?
    C26 C21 N2 Co1 . . . . -89.7(5) ?
    C22 C21 N2 Co1 . . . . 33.0(6) ?
    O1 Co1 N2 C20 . . . . -126.7(4) ?
    O2 Co1 N2 C20 . . . . -5.6(4) ?
    N1 Co1 N2 C20 . . . . 117.3(4) ?
    O1 Co1 N2 C21 . . . . 51.0(4) ?
    O2 Co1 N2 C21 . . . . 172.0(4) ?
    N1 Co1 N2 C21 . . . . -65.1(4) ?
    C2 C1 O1 Co1 . . . . 162.9(4) ?
    C6 C1 O1 Co1 . . . . -16.6(7) ?
    O2 Co1 O1 C1 . . . . 134.1(4) ?
    N1 Co1 O1 C1 . . . . 16.5(4) ?
    N2 Co1 O1 C1 . . . . -116.9(4) ?
    C15 C14 O2 Co1 . . . . 170.8(4) ?
    C19 C14 O2 Co1 . . . . -9.0(7) ?
    O1 Co1 O2 C14 . . . . 127.7(4) ?
    N1 Co1 O2 C14 . . . . -123.5(4) ?
    N2 Co1 O2 C14 . . . . 10.0(4) ?
