# Supplementary material for: Bis(2-cyclo­hexyl­imino­methyl-4,6-dihydro­seleno­phenolato)cobalt(II) acetonitrile solvate
Source: Acta Crystallogr Sect E Struct Rep Online. 2009 Sep 9;65(Pt 10):m1180. doi: 10.1107/S1600536809034795 (PMC2970407; doi:10.1107/S1600536809034795)
Supplement: Supplementary file 2 [file e-65-m1180-Isup2.hkl]

# 
# h,k,l, Fc-squared, Fo-squared, sigma(Fo-squared) and status flag 
# 
data_I
_shelx_title ' tt in P2(1)/n' 
_shelx_refln_list_code          4 
_shelx_F_calc_maximum      468.48 
_exptl_crystal_F_000      1612.00 
_reflns_d_resolution_high  0.8409 
 
loop_ 
 _symmetry_equiv_pos_as_xyz 
 'x, y, z' 
 '-x+1/2, y+1/2, -z+1/2' 
 '-x, -y, -z' 
 'x-1/2, -y-1/2, z-1/2' 
 
_cell_length_a     9.4745 
_cell_length_b    16.3895 
_cell_length_c    20.4615 
_cell_angle_alpha  90.000 
_cell_angle_beta   91.845 
_cell_angle_gamma  90.000 
 
_shelx_F_squared_multiplier     1.000 
 
loop_ 
 _refln_index_h 
 _refln_index_k 
 _refln_index_l 
 _refln_F_squared_calc 
 _refln_F_squared_meas 
 _refln_F_squared_sigma 
 _refln_observed_status 
   2   0   0   181954.73   121327.79   2448.08 o 
   4   0   0    29918.10    31150.45    634.25 o 
   6   0   0     8767.24     8896.17    192.48 o 
   8   0   0     1604.05     1640.89     90.41 o 
  10   0   0      228.37      198.62     68.00 o 
   1   1   0     1006.88      776.76     12.89 o 
   2   1   0     8016.18     6805.29    100.07 o 
   3   1   0    14389.27    14001.13    203.37 o 
   4   1   0      269.80      450.09     15.74 o 
   5   1   0     1715.69     1574.51     32.04 o 
   6   1   0       95.68      130.15     15.05 o 
   7   1   0      119.44       92.06     22.34 o 
   8   1   0      787.16      787.04     47.33 o 
   9   1   0        2.90       -5.94     38.29 o 
  10   1   0      389.17      385.83     51.54 o 
  11   1   0        4.49       -0.92     48.64 o 
   0   2   0    38850.88    38762.35   1606.96 o 
   1   2   0    16596.61    16702.73    257.25 o 
   2   2   0     6181.91     8787.86    127.91 o 
   3   2   0   100144.28    85280.73   1216.88 o 
   4   2   0    13159.67    14357.82    209.87 o 
   5   2   0    25769.78    25408.89    368.41 o 
   6   2   0      217.46      203.44     15.85 o 
   7   2   0     2713.50     2614.05     60.33 o 
   8   2   0        1.47       16.18     24.58 o 
   9   2   0       49.26        8.49     49.28 o 
  10   2   0      109.63      120.04     47.44 o 
  11   2   0        0.76       45.65     51.52 o 
   1   3   0    23783.80    22287.70    340.44 o 
   2   3   0     9729.46     9423.24    137.12 o 
   3   3   0      391.63      456.06     12.00 o 
   4   3   0      815.27      921.44     20.68 o 
   5   3   0     4460.80     4147.24     66.96 o 
   6   3   0     8058.84     8655.14    155.18 o 
   7   3   0      166.97      175.95     23.64 o 
   8   3   0     1221.54     1227.40     42.30 o 
   9   3   0      371.98      408.27     45.50 o 
  10   3   0      333.09      265.89     49.23 o 
  11   3   0       14.47      -10.23     51.78 o 
   0   4   0    75840.25    58394.55   1354.98 o 
   1   4   0     9405.94    10636.83    164.23 o 
   2   4   0    13402.28    11724.85    170.26 o 
   3   4   0      192.62      241.27      9.19 o 
   4   4   0      255.42      160.60     13.29 o 
   5   4   0        8.40       24.86     10.66 o 
   6   4   0     1604.28     1546.14     41.28 o 
   7   4   0      239.94      258.17     24.89 o 
   8   4   0     1803.57     1909.54     54.38 o 
   9   4   0       17.51      -11.68     39.78 o 
  10   4   0      742.48      767.37     58.76 o 
  11   4   0        0.46       12.69     50.52 o 
   1   5   0      554.20      487.85     14.51 o 
   2   5   0    17380.06    17500.20    269.53 o 
   3   5   0     3249.40     3361.58     53.12 o 
   4   5   0    10962.13    11375.35    167.88 o 
   5   5   0      220.58      198.07     12.33 o 
   6   5   0     7526.79     8248.46    149.22 o 
   7   5   0     2268.36     2008.04     54.42 o 
   8   5   0     1558.32     1570.36     48.58 o 
   9   5   0       44.07       57.76     30.28 o 
  10   5   0      996.36      993.39     62.52 o 
   0   6   0    23664.92    24861.82    579.35 o 
   1   6   0    24375.71    21767.41    376.81 o 
   2   6   0     3906.18     4342.60     66.11 o 
   3   6   0     8192.42     8102.19    120.57 o 
   4   6   0      252.13      226.90     11.48 o 
   5   6   0    10317.48    10620.81    204.17 o 
   6   6   0       15.99       31.65     20.94 o 
   7   6   0     1091.23     1123.72     41.11 o 
   8   6   0      190.24      259.59     30.80 o 
   9   6   0      323.44      355.41     35.83 o 
  10   6   0       52.20       12.98     49.11 o 
   1   7   0     1826.77     1665.64     47.89 o 
   2   7   0     6605.25     7175.21    106.80 o 
   3   7   0      577.13      607.66     18.17 o 
   4   7   0    11015.88    11853.63    175.44 o 
   5   7   0      928.86      944.70     31.00 o 
   6   7   0     1969.70     1884.70     60.44 o 
   7   7   0      508.10      631.32     52.75 o 
   8   7   0      349.51      284.35     31.46 o 
   9   7   0      163.70      156.99     34.78 o 
  10   7   0      426.55      302.76     52.96 o 
   0   8   0    38734.76    39897.91    929.11 o 
   1   8   0     3495.92     3516.04     94.60 o 
   2   8   0    10316.25    10485.62    154.25 o 
   3   8   0      582.25      474.02     15.36 o 
   4   8   0     7832.81     7811.63    118.56 o 
   5   8   0     1644.55     1596.15     42.26 o 
   6   8   0     3535.66     3686.06     76.95 o 
   7   8   0       64.51       55.89     27.14 o 
   8   8   0      167.68      143.47     30.51 o 
   9   8   0        6.62       45.71     34.05 o 
  10   8   0        0.33      -54.01     56.96 o 
   1   9   0       32.97       16.03      6.36 o 
   2   9   0     2446.80     2374.56     41.12 o 
   3   9   0      545.05      581.51     32.63 o 
   4   9   0       23.50       23.22     21.29 o 
   5   9   0        8.09       -6.88     19.45 o 
   6   9   0      773.69      753.52     35.22 o 
   7   9   0      131.76       85.44     27.19 o 
   8   9   0      397.65      357.51     33.50 o 
   9   9   0       11.59       -9.83     38.83 o 
   0  10   0     3037.77     3470.60     90.69 o 
   1  10   0     1354.25     1136.26     29.77 o 
   2  10   0      674.35      793.91     25.87 o 
   3  10   0     1310.29     1257.20     30.42 o 
   4  10   0     1358.97     1370.14     38.80 o 
   5  10   0      191.86      120.42     21.66 o 
   6  10   0      143.78      113.28     25.22 o 
   7  10   0      248.69      258.29     40.15 o 
   8  10   0      295.53      349.78     48.22 o 
   9  10   0      163.94      180.78     42.73 o 
   1  11   0     1150.53     1213.93     32.29 o 
   2  11   0       55.66       42.96     12.65 o 
   3  11   0      475.76      533.04     19.33 o 
   4  11   0      617.72      636.44     27.91 o 
   5  11   0      569.79      618.27     29.42 o 
   6  11   0      168.85      134.98     30.61 o 
   7  11   0      168.37      217.79     35.01 o 
   8  11   0      649.36      595.53     51.72 o 
   9  11   0      102.17      141.41     43.19 o 
   0  12   0     3126.85     3239.16     89.13 o 
   1  12   0      565.39      547.84     22.92 o 
   2  12   0     1707.39     1824.92     37.14 o 
   3  12   0      304.26      296.15     18.17 o 
   4  12   0       98.37      137.20     22.49 o 
   5  12   0      787.85      814.70     52.22 o 
   6  12   0      371.34      422.13     36.86 o 
   7  12   0        7.26       13.37     40.68 o 
   8  12   0      176.56      112.50     39.46 o 
   1  13   0       11.21       -0.37     13.54 o 
   2  13   0      774.40      785.08     24.43 o 
   3  13   0      439.32      476.04     26.43 o 
   4  13   0      562.91      626.79     33.93 o 
   5  13   0        1.19      -34.19     28.32 o 
   6  13   0      247.59      270.06     36.79 o 
   7  13   0      119.11      176.37     38.40 o 
   8  13   0      315.60      298.73     53.20 o 
   0  14   0     2052.59     1996.97     66.25 o 
   1  14   0      454.32      397.89     23.10 o 
   2  14   0     3359.23     3335.86     74.41 o 
   3  14   0        7.27        5.27     24.13 o 
   4  14   0      467.89      530.86     34.22 o 
   5  14   0      285.06      216.31     32.12 o 
   6  14   0      215.16      285.79     37.33 o 
   7  14   0       27.93       22.70     45.81 o 
   1  15   0       74.32       81.98     18.93 o 
   2  15   0        1.54      -22.02     22.50 o 
   3  15   0      141.36      136.69     27.99 o 
   4  15   0      122.48       62.92     30.78 o 
   5  15   0       36.07       25.51     33.19 o 
   6  15   0      115.30       62.32     44.15 o 
   7  15   0        2.96      -29.48     47.28 o 
   0  16   0      177.85      161.37     30.54 o 
   1  16   0      495.16      576.78     28.49 o 
   2  16   0     1004.90      843.63     39.90 o 
   3  16   0      340.08      373.60     34.65 o 
   4  16   0      705.92      769.17     61.01 o 
   5  16   0       37.64       34.74     42.41 o 
   6  16   0      496.85      517.09     61.44 o 
   1  17   0        5.21        0.90     23.84 o 
   2  17   0      119.64      125.12     32.47 o 
   3  17   0        4.08      -32.93     35.32 o 
   4  17   0      227.43      110.11     40.04 o 
   5  17   0      348.89      422.61     49.45 o 
   0  18   0      103.34       90.65     42.65 o 
   1  18   0      166.87      103.45     43.51 o 
   2  18   0      211.03      148.00     39.27 o 
   3  18   0      179.42      208.34     43.07 o 
   4  18   0       53.86       34.46     48.33 o 
   1  19   0       35.87      130.39     45.68 o 
   2  19   0      230.61      291.49     49.45 o 
 -11   0   1        7.82      -85.09     87.24 o 
  -9   0   1     1627.49     1342.12     89.08 o 
  -7   0   1     3676.16     3524.77     96.18 o 
  -5   0   1     5111.16     5183.52    116.59 o 
  -3   0   1     1053.00     1330.86     35.54 o 
  -1   0   1    28656.78    26769.75    623.05 o 
   1   0   1     9948.47    11757.40    239.45 o 
   3   0   1     2620.36     3216.39     69.91 o 
   5   0   1    31710.43    31460.36    642.14 o 
   7   0   1    24587.67    25144.04    520.04 o 
   9   0   1     3689.07     3627.58    151.82 o 
  11   0   1      741.98      722.81    134.15 o 
 -11   1   1      292.46      294.73     74.15 o 
 -10   1   1        1.62       -4.80     42.58 o 
  -9   1   1     1667.73     1740.90     70.68 o 
  -8   1   1       24.91       46.83     33.65 o 
  -7   1   1     2740.54     3029.95     56.99 o 
  -6   1   1       50.95       76.63     15.20 o 
  -5   1   1     1911.41     2107.75     45.18 o 
  -4   1   1     3195.54     3151.15     51.72 o 
  -3   1   1     1385.88     1490.97     27.26 o 
  -2   1   1      503.55      352.53      9.64 o 
  -1   1   1     2692.85     2793.21     44.89 o 
   0   1   1     7286.52       -1.64      1.09 o 
   1   1   1     5982.12     5477.49     92.68 o 
   2   1   1     6635.73     7050.68    102.91 o 
   3   1   1       41.46       14.78      5.58 o 
   4   1   1     3073.30     3090.73     49.71 o 
   5   1   1     6345.13     6983.25    106.40 o 
   6   1   1      304.17      269.70     18.06 o 
   7   1   1     1552.83     1555.10     55.04 o 
   8   1   1     1309.62     1340.55     58.42 o 
   9   1   1      720.05      722.34     55.39 o 
  10   1   1      103.68       59.72     47.78 o 
  11   1   1       74.04       -1.50     65.36 o 
 -11   2   1      115.19      110.28     74.28 o 
 -10   2   1       24.82       37.17     44.54 o 
  -9   2   1        2.04       24.30     39.15 o 
  -8   2   1      101.25      114.18     26.77 o 
  -7   2   1      287.76      301.74     25.96 o 
  -6   2   1      225.45      274.38     17.06 o 
  -5   2   1     5743.87     6397.51     98.95 o 
  -4   2   1     4558.54     4671.18     72.93 o 
  -3   2   1     8753.42    10114.23    148.52 o 
  -2   2   1    23528.61    22812.82    349.08 o 
  -1   2   1    53715.31    51574.61    917.58 o 
   0   2   1     5742.52     6153.18    104.58 o 
   1   2   1      643.31     1138.56     18.37 o 
   2   2   1    80085.68    67383.32   1611.18 o 
   3   2   1     1425.92     1616.45     27.79 o 
   4   2   1    23854.32    24195.11    349.56 o 
   5   2   1      280.77      308.93     14.13 o 
   6   2   1     3580.15     3396.05     58.17 o 
   7   2   1      149.24      128.90     22.39 o 
   8   2   1     1336.26     1350.06     59.54 o 
   9   2   1       60.17       -3.53     44.18 o 
  10   2   1     1252.38     1344.64     68.99 o 
  11   2   1      243.98      126.12     53.82 o 
 -11   3   1      174.66       95.72     51.21 o 
 -10   3   1       18.53        1.19     44.34 o 
  -9   3   1       71.58      -23.37     39.12 o 
  -8   3   1       38.42       32.93     25.58 o 
  -7   3   1     2335.18     2311.72     56.24 o 
  -6   3   1      136.64      168.64     15.92 o 
  -5   3   1    14141.07    15014.99    220.83 o 
  -4   3   1      856.81      927.75     21.41 o 
  -3   3   1     7231.99     8257.96    130.18 o 
  -2   3   1    10811.75    10955.28    158.93 o 
  -1   3   1     8461.92     9004.17    151.31 o 
   0   3   1     2573.27     2620.13     45.36 o 
   1   3   1      283.26      409.87      9.73 o 
   2   3   1     8178.35     8492.42    124.24 o 
   3   3   1     2453.93     1781.72     36.60 o 
   4   3   1     1061.86     1201.97     23.80 o 
   5   3   1      446.99      296.99     13.41 o 
   6   3   1       41.42       42.09     17.67 o 
   7   3   1      407.98      482.07     34.93 o 
   8   3   1      214.66      249.63     27.43 o 
   9   3   1       47.58       36.58     41.24 o 
  10   3   1        2.92      -58.93     58.14 o 
  11   3   1       22.31       60.16     82.19 o 
 -11   4   1      200.63      205.50     53.53 o 
 -10   4   1       59.41      -25.37     43.17 o 
  -9   4   1      340.66      294.16     45.90 o 
  -8   4   1      287.03      317.41     30.06 o 
  -7   4   1       54.14       49.73     22.68 o 
  -6   4   1     1577.94     1678.30     44.05 o 
  -5   4   1     4494.60     4986.43     78.95 o 
  -4   4   1     6971.23     7316.52    103.36 o 
  -3   4   1    21871.26    24659.59    355.31 o 
  -2   4   1     3599.94     3693.73     56.13 o 
  -1   4   1    44013.19    44392.43    736.41 o 
   0   4   1       34.50       66.67      5.29 o 
   1   4   1    13859.25    15463.64    237.36 o 
   2   4   1     6552.46     6572.01     97.06 o 
   3   4   1    22246.55    23289.96    360.18 o 
   4   4   1      205.69      225.01     15.01 o 
   5   4   1    17792.48    17965.04    281.52 o 
   6   4   1      343.99      370.94     22.52 o 
   7   4   1     8919.42     8569.63    156.43 o 
   8   4   1      141.21      147.85     26.96 o 
   9   4   1      853.43      854.40     54.74 o 
  10   4   1       23.25       22.77     46.49 o 
 -10   5   1        2.60       51.98     44.67 o 
  -9   5   1        1.55       37.89     30.30 o 
  -8   5   1       19.54       -2.97     26.55 o 
  -7   5   1      602.93      581.34     30.01 o 
  -6   5   1      301.74      285.83     22.50 o 
  -5   5   1      151.81      112.63     12.88 o 
  -4   5   1      668.29      704.03     18.61 o 
  -3   5   1    11714.36    11140.42    163.39 o 
  -2   5   1    12328.37    12948.50    187.97 o 
  -1   5   1       37.91       31.12      7.64 o 
   0   5   1    42739.57    40993.57    585.82 o 
   1   5   1    25626.31    26920.48    411.36 o 
   2   5   1    10028.92    10024.41    156.20 o 
   3   5   1    20398.86    21365.17    308.58 o 
   4   5   1       39.27       77.03     13.81 o 
   5   5   1    11445.72    11963.97    208.20 o 
   6   5   1      702.42      673.01     27.80 o 
   7   5   1     1582.35     1546.16     45.47 o 
   8   5   1     1282.34     1319.75     44.46 o 
   9   5   1       10.60      -55.64     57.20 o 
  10   5   1      165.00      263.03     49.28 o 
 -10   6   1        4.87      -37.48     46.01 o 
  -9   6   1       99.09      143.50     34.13 o 
  -8   6   1       27.32       -3.83     27.59 o 
  -7   6   1     1528.95     1613.98     47.21 o 
  -6   6   1     1126.45     1085.04     35.03 o 
  -5   6   1      382.89      382.37     15.73 o 
  -4   6   1       93.13       74.38     14.46 o 
  -3   6   1      100.17       50.76      8.42 o 
  -2   6   1      931.83      998.91     19.96 o 
  -1   6   1       54.83       12.49      7.27 o 
   0   6   1     8963.53     9090.50    132.59 o 
   1   6   1     2988.81     3541.66     57.86 o 
   2   6   1    22722.47    22788.11    350.27 o 
   3   6   1     4597.41     4917.03     80.58 o 
   4   6   1     5038.74     5202.32     80.71 o 
   5   6   1        7.42        7.01     16.85 o 
   6   6   1     5029.16     4986.02     96.49 o 
   7   6   1      285.39      332.31     27.18 o 
   8   6   1      313.08      374.22     31.59 o 
   9   6   1      112.67      101.76     35.67 o 
  10   6   1      450.48      537.74     61.72 o 
 -10   7   1      211.16      305.11     64.21 o 
  -9   7   1      513.82      446.93     38.76 o 
  -8   7   1      198.26      281.61     31.58 o 
  -7   7   1      980.62     1023.69     57.02 o 
  -6   7   1      137.30       91.33     21.65 o 
  -5   7   1       59.09       40.80     17.76 o 
  -4   7   1      164.01      162.48     12.10 o 
  -3   7   1      401.72      329.42     12.78 o 
  -2   7   1     8080.70     8161.83    120.82 o 
  -1   7   1      305.47      335.83     16.77 o 
   0   7   1    11353.58    10443.38    152.41 o 
   1   7   1    10317.01    10099.25    169.55 o 
   2   7   1     2381.55     2065.26     37.41 o 
   3   7   1    30426.77    31279.91    480.68 o 
   4   7   1      747.10      728.29     19.28 o 
   5   7   1    19238.46    19954.34    347.06 o 
   6   7   1      740.09      758.81     31.58 o 
   7   7   1     2940.18     3129.44     85.12 o 
   8   7   1       32.73       14.79     28.36 o 
   9   7   1      555.47      535.27     39.10 o 
  10   7   1       21.36      -25.25     50.11 o 
 -10   8   1      305.87      385.66     48.01 o 
  -9   8   1       11.25       24.45     38.13 o 
  -8   8   1        3.17      -41.92     27.95 o 
  -7   8   1      144.33      155.27     27.77 o 
  -6   8   1      210.75      146.23     22.95 o 
  -5   8   1       22.08       49.56     19.12 o 
  -4   8   1       27.16       36.59     11.70 o 
  -3   8   1      393.22      475.71     16.20 o 
  -2   8   1       43.46       53.96      9.27 o 
  -1   8   1      607.82      837.53     22.42 o 
   0   8   1     1752.62     1408.61     28.32 o 
   1   8   1     2204.05     1642.04     39.31 o 
   2   8   1     1998.68     1690.95     33.11 o 
   3   8   1     4033.23     3418.41     59.41 o 
   4   8   1      816.52      819.78     43.16 o 
   5   8   1     1246.24     1130.43     34.57 o 
   6   8   1     1241.02     1299.92     41.12 o 
   7   8   1      999.00      943.15     59.45 o 
   8   8   1        1.42      -10.76     28.35 o 
   9   8   1      764.99      801.79     48.90 o 
  10   8   1        0.24       88.02     62.45 o 
  -9   9   1     1111.66      992.13     53.40 o 
  -8   9   1        1.75        3.69     33.61 o 
  -7   9   1     2044.82     2040.51     56.43 o 
  -6   9   1       47.11        7.26     34.38 o 
  -5   9   1     7213.16     7744.78    141.07 o 
  -4   9   1      332.72      274.86     15.66 o 
  -3   9   1     4435.78     4507.78     71.46 o 
  -2   9   1     3169.19     3131.09     51.32 o 
  -1   9   1       38.90       21.93      8.68 o 
   0   9   1    12345.06    12759.76    186.50 o 
   1   9   1       94.52      136.65     17.37 o 
   2   9   1     7720.40     7811.94    125.28 o 
   3   9   1       20.55       37.74     10.51 o 
   4   9   1     3187.17     3335.77     75.05 o 
   5   9   1      700.51      673.67     32.40 o 
   6   9   1      664.85      740.53     39.45 o 
   7   9   1      992.82     1008.72     39.54 o 
   8   9   1      889.76      945.45     42.95 o 
   9   9   1      731.53      808.69     49.52 o 
  -9  10   1       90.94       76.34     40.88 o 
  -8  10   1       33.80        2.16     35.97 o 
  -7  10   1       11.42       23.64     30.90 o 
  -6  10   1       23.43       38.76     23.46 o 
  -5  10   1     1053.80     1339.67     40.93 o 
  -4  10   1     1788.84     1582.62     62.25 o 
  -3  10   1     7280.79     7766.27    117.82 o 
  -2  10   1     4191.81     3875.22     62.61 o 
  -1  10   1    10039.07    10064.92    233.71 o 
   0  10   1     5117.46     4942.84     76.86 o 
   1  10   1     1396.79     1374.77     40.29 o 
   2  10   1      135.62       99.47     10.63 o 
   3  10   1       79.80       55.11     12.58 o 
   4  10   1      644.08      511.18     24.73 o 
   5  10   1       76.46       73.86     30.10 o 
   6  10   1      402.09      361.25     30.15 o 
   7  10   1       13.61       -3.58     30.27 o 
   8  10   1      292.45      368.60     35.28 o 
   9  10   1       96.84       55.37     39.76 o 
  -9  11   1      279.94      344.35     53.88 o 
  -8  11   1      488.29      486.55     43.76 o 
  -7  11   1      197.97      156.21     33.12 o 
  -6  11   1       23.98       52.22     28.22 o 
  -5  11   1     1110.49     1037.94     49.21 o 
  -4  11   1      414.35      474.65     27.79 o 
  -3  11   1      109.16      118.35     18.12 o 
  -2  11   1     1141.04     1277.07     29.22 o 
  -1  11   1      917.63      914.89     31.97 o 
   0  11   1     1356.50     1300.08     28.40 o 
   1  11   1     1305.22     1088.60     37.04 o 
   2  11   1       83.99      102.18     13.93 o 
   3  11   1      298.95      317.67     23.75 o 
   4  11   1     2244.87     2217.00     59.16 o 
   5  11   1      210.71      202.71     24.15 o 
   6  11   1       81.45      112.49     28.35 o 
   7  11   1      166.74      143.77     48.18 o 
   8  11   1       20.29      -10.96     48.15 o 
   9  11   1        1.52      -29.71     47.68 o 
  -8  12   1        7.61        0.16     46.90 o 
  -7  12   1      719.48      810.62     53.15 o 
  -6  12   1       75.96       30.67     30.19 o 
  -5  12   1     2035.13     1887.14     57.07 o 
  -4  12   1       15.98      -21.24     23.60 o 
  -3  12   1     3549.58     3429.26     62.29 o 
  -2  12   1       92.01       58.65     14.27 o 
  -1  12   1     6114.72     5800.22    103.18 o 
   0  12   1       15.73        5.44     13.24 o 
   1  12   1     8234.34     7676.54    166.14 o 
   2  12   1      135.02      151.12     15.41 o 
   3  12   1     3010.90     3024.68    100.80 o 
   4  12   1       49.21       66.35     24.60 o 
   5  12   1       64.86       65.30     23.92 o 
   6  12   1        9.82        1.64     30.11 o 
   7  12   1      128.59      185.61     35.18 o 
   8  12   1        4.02      -48.96     37.54 o 
  -8  13   1        4.86       12.53     46.79 o 
  -7  13   1      106.87      235.11     44.70 o 
  -6  13   1       46.84       49.54     33.11 o 
  -5  13   1      363.11      544.25     37.17 o 
  -4  13   1       33.75       -4.76     25.29 o 
  -3  13   1     1380.70     1354.14     52.70 o 
  -2  13   1        4.29       -0.13     15.44 o 
  -1  13   1       57.69       51.01     15.57 o 
   0  13   1        0.73       -2.80     14.67 o 
   1  13   1      301.12      309.44     25.83 o 
   2  13   1      258.07      273.84     18.15 o 
   3  13   1     1476.70     1389.56     60.27 o 
   4  13   1      202.53      242.08     25.27 o 
   5  13   1      774.30      727.76     55.39 o 
   6  13   1      106.45      198.19     47.30 o 
   7  13   1      196.33      171.89     37.88 o 
   8  13   1        9.60       26.65     40.40 o 
  -7  14   1      653.18      528.28     53.90 o 
  -6  14   1       18.70        2.70     40.87 o 
  -5  14   1     1007.35      915.15     46.29 o 
  -4  14   1     1103.97     1143.29     48.48 o 
  -3  14   1     1992.53     1792.54     52.52 o 
  -2  14   1     1540.39     1547.77     39.48 o 
  -1  14   1     1974.13     1911.98     40.56 o 
   0  14   1      374.49      460.26     21.77 o 
   1  14   1     1417.50     1217.27     51.61 o 
   2  14   1       30.99       39.73     17.78 o 
   3  14   1       14.55        6.79     22.55 o 
   4  14   1        0.02      -34.24     26.46 o 
   5  14   1       46.77      101.67     30.88 o 
   6  14   1      166.88      121.25     34.80 o 
   7  14   1       57.69        6.32     38.09 o 
  -7  15   1      227.73      162.42     48.49 o 
  -6  15   1      893.31     1134.53     63.07 o 
  -5  15   1      464.55      579.57     49.28 o 
  -4  15   1      444.64      554.59     43.40 o 
  -3  15   1      533.87      518.50     37.85 o 
  -2  15   1      422.83      552.94     29.80 o 
  -1  15   1       28.36       -9.68     19.57 o 
   0  15   1      366.07      391.49     22.70 o 
   1  15   1      511.96      547.22     33.80 o 
   2  15   1        8.24       27.86     23.29 o 
   3  15   1      892.83      909.52     40.16 o 
   4  15   1       39.35       26.47     32.32 o 
   5  15   1      185.84      134.94     32.64 o 
   6  15   1        8.48      -46.33     35.65 o 
   7  15   1      194.10      285.69     52.67 o 
  -6  16   1      280.70      275.94     49.10 o 
  -5  16   1      116.19      129.99     43.86 o 
  -4  16   1      495.86      433.67     50.37 o 
  -3  16   1      749.64      750.56     45.81 o 
  -2  16   1      119.11       88.82     28.68 o 
  -1  16   1       91.25       72.72     22.94 o 
   0  16   1       35.48       23.87     21.65 o 
   1  16   1      149.44       70.71     16.88 o 
   2  16   1       27.00       27.69     27.36 o 
   3  16   1       24.64        5.85     29.84 o 
   4  16   1       41.78        5.74     31.80 o 
   5  16   1      106.29       53.05     35.16 o 
   6  16   1        1.23      -37.62     43.16 o 
  -5  17   1     1026.28     1251.70     74.11 o 
  -4  17   1       58.24       30.00     60.50 o 
  -3  17   1      860.23      925.82     52.49 o 
  -2  17   1      208.32      287.95     38.74 o 
  -1  17   1       28.74       35.08     24.84 o 
   0  17   1      279.55      311.08     26.21 o 
   1  17   1        8.02        1.89     17.34 o 
   2  17   1       10.25        1.20     29.84 o 
   3  17   1      195.01      199.99     34.92 o 
   4  17   1        0.17       38.07     39.53 o 
   5  17   1      151.67      126.61     47.13 o 
  -4  18   1       11.05       16.97     43.63 o 
  -3  18   1       27.86        4.73     39.90 o 
  -2  18   1       13.42       52.23     54.90 o 
  -1  18   1        6.18       -1.05     28.93 o 
   0  18   1        1.51      -36.94     29.72 o 
   1  18   1      324.64      290.85     38.65 o 
   2  18   1       12.18      -25.73     34.08 o 
   3  18   1      197.96      229.05     46.24 o 
   4  18   1        0.25       -7.76     42.67 o 
  -2  19   1       89.62      115.66     47.03 o 
  -1  19   1       36.73       57.79     43.81 o 
   0  19   1      185.47      160.95     41.27 o 
   1  19   1      141.89      124.09     47.04 o 
   2  19   1       67.99      125.63     61.13 o 
 -10   0   2       43.64      -43.75     57.65 o 
  -8   0   2      137.98      151.78     48.60 o 
  -6   0   2     1360.04     1432.12     50.39 o 
  -4   0   2      901.63     1205.96     37.92 o 
  -2   0   2    48008.77    39899.95    927.25 o 
   0   0   2     7592.44     6144.97    144.69 o 
   2   0   2    31585.24    29219.33    591.78 o 
   4   0   2        6.45        5.00     12.41 o 
   6   0   2       45.61       45.25     18.07 o 
   8   0   2     5329.64     5426.27    197.76 o 
  10   0   2      395.61      244.67     86.95 o 
 -11   1   2       24.67       30.86     49.44 o 
 -10   1   2      229.90      174.96     46.11 o 
  -9   1   2      184.06      254.58     41.37 o 
  -8   1   2      722.75      748.81     35.44 o 
  -7   1   2      317.79      380.82     22.28 o 
  -6   1   2     3133.84     3243.02     57.62 o 
  -5   1   2      109.68       94.14     13.82 o 
  -4   1   2       78.15      106.19     11.23 o 
  -3   1   2     4081.71     3711.75     58.52 o 
  -2   1   2     5168.66     5901.75     93.71 o 
  -1   1   2     2703.26     2715.75     41.00 o 
   0   1   2     6911.54     8450.61    155.12 o 
   1   1   2       67.54       72.43      4.31 o 
   2   1   2       13.95       80.29      6.44 o 
   3   1   2     1063.86     1165.10     20.77 o 
   4   1   2    10309.22    12083.76    176.74 o 
   5   1   2     1329.36     1246.93     26.00 o 
   6   1   2     2535.24     2754.85     49.12 o 
   7   1   2      896.16      872.31     65.98 o 
   8   1   2     1041.14     1010.76     54.03 o 
   9   1   2       45.74       66.67     42.23 o 
  10   1   2        9.21       36.86     57.40 o 
  11   1   2        8.70      -69.05     52.67 o 
 -11   2   2      141.66      133.30     49.20 o 
 -10   2   2      308.24      268.85     47.71 o 
  -9   2   2       62.78       34.96     40.28 o 
  -8   2   2     1688.90     1697.35     50.82 o 
  -7   2   2     3049.83     2841.90     65.21 o 
  -6   2   2     2621.60     2770.30     65.19 o 
  -5   2   2     9735.64     9614.63    144.80 o 
  -4   2   2     8696.77    10072.92    149.71 o 
  -3   2   2      868.96     1001.85     22.58 o 
  -2   2   2    26564.96    29523.05    423.36 o 
  -1   2   2      273.20      322.26      8.05 o 
   0   2   2     6842.08     8214.41    138.11 o 
   1   2   2     1177.42     1228.99     21.60 o 
   2   2   2      663.36      812.13     18.82 o 
   3   2   2    12039.11    12215.34    207.44 o 
   4   2   2     2690.86     2670.85     44.01 o 
   5   2   2     6362.43     6398.63     98.14 o 
   6   2   2     1615.76     1545.75     39.85 o 
   7   2   2      784.69      816.55     33.94 o 
   8   2   2      251.57      163.21     38.55 o 
   9   2   2      901.48     1021.28     57.36 o 
  10   2   2      450.54      390.16     52.94 o 
  11   2   2       25.62       33.55     78.96 o 
 -11   3   2        2.86       32.22     49.79 o 
 -10   3   2      240.61      166.85     54.35 o 
  -9   3   2      283.46      369.81     69.87 o 
  -8   3   2      893.34      871.80     57.69 o 
  -7   3   2       52.92       45.71     22.54 o 
  -6   3   2     1417.47     1405.59     33.17 o 
  -5   3   2      574.04      700.79     20.82 o 
  -4   3   2     2151.13     2105.99     41.20 o 
  -3   3   2      146.47      159.80     14.14 o 
  -2   3   2     5616.92     5289.63     78.85 o 
  -1   3   2    13340.03    13081.02    189.16 o 
   0   3   2      424.91      756.14     15.55 o 
   1   3   2       97.25      147.78     10.03 o 
   2   3   2    21655.10    23368.22    391.18 o 
   3   3   2     1545.12     1709.85     35.93 o 
   4   3   2    18605.37    20579.78    347.85 o 
   5   3   2        3.35      -11.60     10.33 o 
   6   3   2      965.02      981.55     31.57 o 
   7   3   2     1824.98     1787.93     47.59 o 
   8   3   2       72.14       38.12     24.68 o 
   9   3   2       18.19      -60.42     40.28 o 
  10   3   2      254.55      203.67     49.69 o 
  11   3   2        1.16       -3.29     52.49 o 
 -11   4   2        3.07      -17.20     80.28 o 
 -10   4   2      730.25      711.40     67.18 o 
  -9   4   2        8.31      -20.09     30.39 o 
  -8   4   2     2926.28     2890.23     69.04 o 
  -7   4   2     1735.65     1740.85     48.70 o 
  -6   4   2     4283.75     4261.15     71.10 o 
  -5   4   2     8638.06     8944.35    135.14 o 
  -4   4   2     5230.42     5717.16     93.83 o 
  -3   4   2     5599.40     5409.89     81.96 o 
  -2   4   2    68183.65    65579.59    935.05 o 
  -1   4   2     5837.32     5945.58    101.35 o 
   0   4   2    58399.53    55819.45    925.77 o 
   1   4   2     4914.83     5164.90     81.29 o 
   2   4   2     3811.51     3835.55     58.65 o 
   3   4   2     1772.18     1929.69     40.02 o 
   4   4   2      164.69      111.76     13.01 o 
   5   4   2      138.71      112.23     16.40 o 
   6   4   2     1020.34     1024.88     32.76 o 
   7   4   2      128.40       97.80     22.50 o 
   8   4   2      165.29      115.55     25.76 o 
   9   4   2      187.28      203.25     42.75 o 
  10   4   2     1175.35     1070.70    109.19 o 
 -10   5   2      338.40      281.13     49.65 o 
  -9   5   2      300.45      299.96     40.62 o 
  -8   5   2     3163.42     3200.53     74.25 o 
  -7   5   2      125.95      125.16     24.24 o 
  -6   5   2     1372.27     1459.95     41.73 o 
  -5   5   2      405.18      390.11     23.78 o 
  -4   5   2     1967.90     1856.26     37.01 o 
  -3   5   2       91.88       91.31      8.84 o 
  -2   5   2     2869.91     2994.80     46.78 o 
  -1   5   2        3.72        3.73      4.63 o 
   0   5   2     1975.34     2168.01     42.76 o 
   1   5   2    18552.69    18767.02    287.85 o 
   2   5   2      263.29      474.21     12.25 o 
   3   5   2      858.81      728.63     18.49 o 
   4   5   2     1141.97     1007.78     28.49 o 
   5   5   2      418.10      367.35     22.67 o 
   6   5   2      436.77      495.88     25.13 o 
   7   5   2     1752.98     1846.03     49.52 o 
   8   5   2      284.26      383.41     30.09 o 
   9   5   2      165.11      146.09     44.37 o 
  10   5   2      111.84      149.79     50.92 o 
 -10   6   2       17.78       41.51     56.70 o 
  -9   6   2       96.18      167.05     33.99 o 
  -8   6   2       55.92       61.83     27.61 o 
  -7   6   2     2388.87     2293.24     61.15 o 
  -6   6   2       15.46       -9.92     19.02 o 
  -5   6   2     1922.33     1685.68     36.76 o 
  -4   6   2      417.16      583.25     17.30 o 
  -3   6   2     3033.82     2881.95     61.33 o 
  -2   6   2      810.12     1059.47     20.87 o 
  -1   6   2      343.63      425.94     13.12 o 
   0   6   2       58.66       13.04      6.06 o 
   1   6   2     3790.28     3545.36     57.91 o 
   2   6   2     3082.50     2836.49     45.49 o 
   3   6   2     7762.41     8281.40    131.56 o 
   4   6   2    10283.05     9682.40    169.58 o 
   5   6   2       34.81       45.11     16.73 o 
   6   6   2      316.59      265.96     22.57 o 
   7   6   2     1030.61      995.02     36.14 o 
   8   6   2      451.22      505.61     33.59 o 
   9   6   2      155.35      118.70     34.97 o 
  10   6   2      745.64      789.23     95.55 o 
 -10   7   2      346.13      400.68     53.90 o 
  -9   7   2      193.48      141.50     38.24 o 
  -8   7   2      914.72      815.28     52.47 o 
  -7   7   2       58.80       52.72     24.29 o 
  -6   7   2      548.15      591.46     31.60 o 
  -5   7   2     4484.86     4591.24     79.72 o 
  -4   7   2     1211.47     1090.70     27.62 o 
  -3   7   2     9633.40    10115.62    149.42 o 
  -2   7   2     9226.68     9341.09    137.63 o 
  -1   7   2     1523.63     1522.71     36.55 o 
   0   7   2     8220.99     8899.64    130.71 o 
   1   7   2      106.56      116.66      8.06 o 
   2   7   2      145.24      202.92     11.93 o 
   3   7   2     1373.81     1430.84     27.99 o 
   4   7   2     1830.85     1810.62     42.81 o 
   5   7   2     6873.46     6631.32    122.19 o 
   6   7   2      949.83      896.84     57.38 o 
   7   7   2     2435.73     2417.62     60.03 o 
   8   7   2       25.76       30.47     27.79 o 
   9   7   2       95.78      126.14     33.79 o 
  10   7   2      162.97      141.51     50.35 o 
 -10   8   2       41.72       85.41     44.61 o 
  -9   8   2      118.09      121.48     39.88 o 
  -8   8   2      149.60      209.09     39.69 o 
  -7   8   2      222.13      238.37     27.93 o 
  -6   8   2      205.17      268.20     27.41 o 
  -5   8   2     6857.60     6690.59    123.38 o 
  -4   8   2      868.04      898.80     23.25 o 
  -3   8   2     6134.47     5680.06     87.30 o 
  -2   8   2      450.63      610.67     16.22 o 
  -1   8   2       77.23       85.12      9.19 o 
   0   8   2     4337.32     4606.04     70.72 o 
   1   8   2     2764.00     2747.26     47.61 o 
   2   8   2     1958.55     2057.36     36.26 o 
   3   8   2      467.80      460.13     15.29 o 
   4   8   2      513.51      563.96     23.44 o 
   5   8   2      464.35      462.99     25.12 o 
   6   8   2      263.67      231.08     24.93 o 
   7   8   2        2.76      -17.67     23.95 o 
   8   8   2       96.89       76.84     28.91 o 
   9   8   2      109.31      101.37     33.55 o 
  10   8   2       25.66       30.40     48.73 o 
  -9   9   2       42.81        7.44     41.66 o 
  -8   9   2       15.88       31.23     33.87 o 
  -7   9   2       84.26       74.46     28.41 o 
  -6   9   2       65.92       74.26     21.48 o 
  -5   9   2       31.64       64.53     22.97 o 
  -4   9   2     2257.60     2027.42     38.88 o 
  -3   9   2       81.46       48.53     11.53 o 
  -2   9   2     3147.49     3328.87     54.15 o 
  -1   9   2     3454.00     3367.30     54.16 o 
   0   9   2    20748.11    21626.60    312.76 o 
   1   9   2     2919.20     2622.45     55.14 o 
   2   9   2    31237.68    30990.28    446.76 o 
   3   9   2      446.41      495.59     17.37 o 
   4   9   2    18880.34    19240.10    328.23 o 
   5   9   2     2487.23     2475.23     59.90 o 
   6   9   2     1925.21     1819.24     50.00 o 
   7   9   2      329.31      327.06     30.33 o 
   8   9   2      850.95      819.33     56.47 o 
   9   9   2      117.21      211.49     37.69 o 
  -9  10   2      240.98      315.35     49.88 o 
  -8  10   2      767.39      888.08     55.00 o 
  -7  10   2      268.00      188.36     43.51 o 
  -6  10   2     2631.44     2729.50     81.44 o 
  -5  10   2      912.81      883.58     36.59 o 
  -4  10   2     5972.36     6037.70    117.31 o 
  -3  10   2       31.20       12.49     12.55 o 
  -2  10   2    11105.83    10899.85    161.53 o 
  -1  10   2     1108.52     1098.80     25.81 o 
   0  10   2    12847.74    13019.79    191.19 o 
   1  10   2      540.10      537.19     16.96 o 
   2  10   2      297.25      349.05     16.48 o 
   3  10   2     2372.13     2296.71     45.40 o 
   4  10   2      923.39      884.66     47.69 o 
   5  10   2     3913.80     4012.53     90.10 o 
   6  10   2      156.28      159.64     31.20 o 
   7  10   2      218.52      310.91     38.91 o 
   8  10   2      206.51      182.81     34.10 o 
   9  10   2       57.81       73.36     41.57 o 
  -9  11   2       34.38       10.02     48.63 o 
  -8  11   2      106.70       98.39     43.75 o 
  -7  11   2      216.18      247.28     34.12 o 
  -6  11   2      254.84      277.53     32.72 o 
  -5  11   2     1746.38     1829.83     59.34 o 
  -4  11   2       91.36      112.92     23.43 o 
  -3  11   2     7492.71     7208.68    111.07 o 
  -2  11   2        8.02        4.35     12.80 o 
  -1  11   2     7816.03     7239.82    110.15 o 
   0  11   2      224.47      223.97     13.98 o 
   1  11   2     3569.30     3358.28     56.05 o 
   2  11   2     1088.94     1109.35     36.03 o 
   3  11   2     4086.14     3835.78     83.81 o 
   4  11   2     5598.08     5390.21    120.75 o 
   5  11   2     1460.27     1370.06     55.20 o 
   6  11   2     1099.93     1341.09     50.11 o 
   7  11   2     1796.67     1986.84     66.93 o 
   8  11   2      994.84     1068.03     52.67 o 
   9  11   2       37.44       31.62     56.26 o 
  -8  12   2      922.21     1153.35     63.88 o 
  -7  12   2      355.27      429.46     66.36 o 
  -6  12   2     3140.78     3525.19    106.56 o 
  -5  12   2     1831.13     1648.08     53.88 o 
  -4  12   2     4057.90     4133.38    124.57 o 
  -3  12   2     1676.74     1478.42     36.78 o 
  -2  12   2     1825.22     1849.48     37.40 o 
  -1  12   2        5.49      -12.94     13.30 o 
   0  12   2        5.67        4.29     13.38 o 
   1  12   2     1004.62      863.88     32.52 o 
   2  12   2       55.20       77.40     15.20 o 
   3  12   2     1968.16     1954.55     53.13 o 
   4  12   2        5.99        4.96     20.66 o 
   5  12   2      323.54      388.92     32.04 o 
   6  12   2      766.63      753.10     40.44 o 
   7  12   2       67.89       57.71     34.00 o 
   8  12   2      663.69      681.45     49.41 o 
  -8  13   2      651.38      667.08     58.85 o 
  -7  13   2      225.44      249.56     47.67 o 
  -6  13   2     1682.60     1597.91     65.81 o 
  -5  13   2       40.13       38.74     33.77 o 
  -4  13   2     1731.31     1768.52     64.74 o 
  -3  13   2       14.58       12.50     18.01 o 
  -2  13   2     2602.94     2500.65     57.36 o 
  -1  13   2       72.47       61.35     15.64 o 
   0  13   2     3033.51     2959.70     53.13 o 
   1  13   2      304.02      255.52     22.20 o 
   2  13   2     2517.47     2302.14     56.48 o 
   3  13   2     1269.50     1230.21     72.73 o 
   4  13   2      833.13      925.71     39.33 o 
   5  13   2       57.23       30.89     24.86 o 
   6  13   2       14.98       -2.31     45.11 o 
   7  13   2      135.67       68.08     37.33 o 
   8  13   2        2.48      -55.17     39.03 o 
  -7  14   2      404.57      541.33     52.17 o 
  -6  14   2      105.82       91.48     43.17 o 
  -5  14   2      310.00      364.48     41.76 o 
  -4  14   2      267.75      225.82     38.96 o 
  -3  14   2      302.47      350.53     29.14 o 
  -2  14   2       98.60      107.55     19.49 o 
  -1  14   2      269.58      285.91     34.81 o 
   0  14   2       33.15       36.79     17.74 o 
   1  14   2        0.26       -1.48     14.59 o 
   2  14   2        4.34        4.29     17.93 o 
   3  14   2       44.38       20.86     18.16 o 
   4  14   2       32.85        8.49     25.41 o 
   5  14   2      539.33      656.65     54.03 o 
   6  14   2      364.64      430.34     40.33 o 
   7  14   2        0.42       -0.16     37.51 o 
  -7  15   2        0.68       68.19     50.43 o 
  -6  15   2      378.31      428.22     52.69 o 
  -5  15   2      666.66      774.49     50.68 o 
  -4  15   2      909.87      989.72     51.71 o 
  -3  15   2     2018.48     2088.72     69.11 o 
  -2  15   2      282.64      252.78     22.56 o 
  -1  15   2     1890.06     1939.75     47.37 o 
   0  15   2      181.78      225.41     25.84 o 
   1  15   2     1507.22     1605.51     55.84 o 
   2  15   2      779.90      769.99     38.39 o 
   3  15   2      731.59      697.53     69.33 o 
   4  15   2       32.40       42.80     31.16 o 
   5  15   2      457.62      446.90     38.90 o 
   6  15   2        0.55       28.57     36.43 o 
   7  15   2      101.38       97.86     48.95 o 
  -6  16   2       19.40       22.54     47.93 o 
  -5  16   2        0.17      -15.77     43.09 o 
  -4  16   2      134.15      156.02     41.12 o 
  -3  16   2       72.17      109.84     36.30 o 
  -2  16   2      398.23      303.73     33.01 o 
  -1  16   2      149.73      195.24     28.26 o 
   0  16   2      714.59      809.66     32.08 o 
   1  16   2      723.65      786.23     36.94 o 
   2  16   2      224.08      358.87     33.90 o 
   3  16   2      446.48      424.05     34.19 o 
   4  16   2       52.22       87.04     32.74 o 
   5  16   2       18.14       13.34     36.06 o 
   6  16   2        0.83      -32.31     36.17 o 
  -5  17   2      181.57      157.38     70.66 o 
  -4  17   2      114.86      164.98     42.99 o 
  -3  17   2       61.68       63.74     37.53 o 
  -2  17   2      917.89     1032.47     67.64 o 
  -1  17   2      123.61       97.43     28.69 o 
   0  17   2     1843.31     2008.82     54.57 o 
   1  17   2      223.26      181.38     29.17 o 
   2  17   2     2360.66     2192.65     69.58 o 
   3  17   2      176.92      137.52     33.90 o 
   4  17   2      864.49      900.53     57.19 o 
   5  17   2       10.58      -64.57     43.05 o 
  -4  18   2      171.62      124.02     46.64 o 
  -3  18   2       26.37      141.38     43.18 o 
  -2  18   2      189.52      155.16     41.33 o 
  -1  18   2       11.47      -44.59     29.73 o 
   0  18   2      327.27      287.05     32.51 o 
   1  18   2        8.38       56.16     39.42 o 
   2  18   2      349.72      421.79     75.87 o 
   3  18   2       37.80       11.74     35.80 o 
   4  18   2      151.57      197.57     48.21 o 
  -2  19   2      244.03      200.43     45.80 o 
  -1  19   2      279.43      374.42     54.31 o 
   0  19   2      108.98       89.78     43.42 o 
   1  19   2      258.90      401.45     49.33 o 
   2  19   2      228.75      175.26     47.40 o 
 -11   0   3      674.80      630.17     83.89 o 
  -9   0   3     1962.65     2088.20    108.29 o 
  -7   0   3     5604.97     5594.87    130.29 o 
  -5   0   3    46652.77    48306.96    983.95 o 
  -3   0   3    67478.45    62956.61   1274.58 o 
  -1   0   3    31066.65    29944.65    606.13 o 
   1   0   3      716.36      739.64     24.63 o 
   3   0   3     1961.89     2049.80     46.58 o 
   5   0   3     8119.61     8294.37    175.67 o 
   7   0   3      324.37      282.05     47.43 o 
   9   0   3      308.02      313.39     67.63 o 
  11   0   3      426.47      456.08    175.74 o 
 -11   1   3      222.26      202.28     50.73 o 
 -10   1   3       60.01       13.08     41.70 o 
  -9   1   3      608.24      554.09     46.46 o 
  -8   1   3      404.54      538.71     31.44 o 
  -7   1   3     2318.65     2333.08     48.10 o 
  -6   1   3      229.72      227.61     20.18 o 
  -5   1   3     2731.66     2757.72     49.76 o 
  -4   1   3      493.97      598.70     18.68 o 
  -3   1   3     7499.96     7396.63    118.70 o 
  -2   1   3    16907.80    17369.95    251.43 o 
  -1   1   3     5610.99     6639.06    103.76 o 
   0   1   3     5776.69     5861.60     90.99 o 
   1   1   3     3612.25     5089.99    110.94 o 
   2   1   3      119.23      104.85      4.90 o 
   3   1   3      322.37      158.08     11.35 o 
   4   1   3      652.08      655.60     18.38 o 
   5   1   3      432.96      583.81     16.86 o 
   6   1   3       56.78       74.30     13.38 o 
   7   1   3       14.92       20.11     18.78 o 
   8   1   3      667.93      655.08     63.61 o 
   9   1   3       47.35       -6.61     42.41 o 
  10   1   3      133.69       75.69     59.49 o 
  11   1   3      235.16      204.75     56.10 o 
 -11   2   3      103.82       45.09     66.63 o 
 -10   2   3      283.30      296.98     46.20 o 
  -9   2   3      699.33      689.25     49.99 o 
  -8   2   3     5051.49     4970.13    101.13 o 
  -7   2   3     2335.70     2406.16     49.63 o 
  -6   2   3     5809.79     5691.33     91.95 o 
  -5   2   3     5138.85     5991.99     94.39 o 
  -4   2   3     1303.64     1213.36     30.75 o 
  -3   2   3      760.57     1025.56     24.96 o 
  -2   2   3    18301.82    18708.16    269.80 o 
  -1   2   3    15865.01    17731.75    272.06 o 
   0   2   3    16526.36    16347.58    272.41 o 
   1   2   3     3100.69     3057.22     51.28 o 
   2   2   3    16132.65    17521.19    270.83 o 
   3   2   3     2187.77     2433.10     46.48 o 
   4   2   3     5223.55     5202.21     85.55 o 
   5   2   3     4139.62     4410.64     69.81 o 
   6   2   3        1.02       24.02     16.48 o 
   7   2   3     3674.95     3651.87     75.93 o 
   8   2   3       27.24       27.26     33.80 o 
   9   2   3      523.00      445.11     48.13 o 
  10   2   3      281.74      302.61     52.75 o 
  11   2   3       98.21       58.45     62.03 o 
 -11   3   3      397.62      254.19     52.00 o 
 -10   3   3        0.79       36.69     42.84 o 
  -9   3   3     1216.16     1137.42     53.90 o 
  -8   3   3       85.35      121.39     31.83 o 
  -7   3   3       45.64        8.58     22.70 o 
  -6   3   3     2245.18     2235.00     44.23 o 
  -5   3   3     6631.89     7036.85    120.57 o 
  -4   3   3     1931.92     1830.51     37.07 o 
  -3   3   3    10948.94    11678.16    171.21 o 
  -2   3   3    23347.18    24198.02    347.64 o 
  -1   3   3     1715.82     1097.59     20.54 o 
   0   3   3    11227.39    11573.13    194.23 o 
   1   3   3     9694.44    10509.42    152.53 o 
   2   3   3     3465.27     3397.69     61.28 o 
   3   3   3    53580.21    53294.91    886.66 o 
   4   3   3      791.41      812.92     23.66 o 
   5   3   3    12910.59    13961.56    240.49 o 
   6   3   3       15.79       16.43     17.05 o 
   7   3   3      451.18      481.92     27.02 o 
   8   3   3      445.92      478.27     43.46 o 
   9   3   3        8.17       17.79     41.49 o 
  10   3   3      107.50      138.44     49.43 o 
 -10   4   3        7.25       14.49     44.92 o 
  -9   4   3        3.19       -7.46     30.60 o 
  -8   4   3        3.64       38.07     27.41 o 
  -7   4   3      856.34      775.73     33.36 o 
  -6   4   3      489.97      508.77     20.97 o 
  -5   4   3     2340.50     1985.79     41.57 o 
  -4   4   3        1.37        5.40     10.27 o 
  -3   4   3     4990.16     4211.34     65.40 o 
  -2   4   3     8908.80     8342.59    122.47 o 
  -1   4   3       68.37       72.78      5.22 o 
   0   4   3    33105.31    30966.79    515.09 o 
   1   4   3     2299.82     2253.64     35.95 o 
   2   4   3    29504.85    27748.18    496.49 o 
   3   4   3     2731.62     2767.75     53.40 o 
   4   4   3    10795.93    11568.21    199.79 o 
   5   4   3    20349.37    21182.29    360.30 o 
   6   4   3       77.18       82.38     21.38 o 
   7   4   3     6575.33     6545.09    123.40 o 
   8   4   3       15.89       -1.98     24.19 o 
   9   4   3      920.03      908.08     57.33 o 
  10   4   3       35.97       67.09     70.96 o 
 -10   5   3       10.78       53.50     53.87 o 
  -9   5   3      404.13      363.02     35.91 o 
  -8   5   3       24.72      -10.71     27.10 o 
  -7   5   3      223.62      191.35     25.45 o 
  -6   5   3      194.49      219.41     19.59 o 
  -5   5   3      596.23      592.84     34.43 o 
  -4   5   3       52.02       79.45     24.81 o 
  -3   5   3    22556.83    23235.55    335.46 o 
  -2   5   3     6945.90     6899.34    102.23 o 
  -1   5   3     8648.58     8977.90    140.59 o 
   0   5   3    12077.19    11215.42    189.09 o 
   1   5   3    13760.10    15891.97    229.70 o 
   2   5   3     1894.31     1708.96     29.97 o 
   3   5   3     2628.86     3111.55     59.88 o 
   4   5   3     1316.01     1333.35     33.80 o 
   5   5   3      790.37      801.98     27.09 o 
   6   5   3      802.63      771.71     31.98 o 
   7   5   3      566.31      619.29     30.75 o 
   8   5   3      463.53      528.84     37.79 o 
   9   5   3      651.09      596.69     52.11 o 
  10   5   3      103.17       77.74     48.16 o 
 -10   6   3      401.89      602.87    112.97 o 
  -9   6   3       38.67       65.32     37.22 o 
  -8   6   3     1172.04     1163.93     43.85 o 
  -7   6   3      160.29      167.19     24.40 o 
  -6   6   3     5303.12     5238.80    110.97 o 
  -5   6   3     5858.72     6149.74     96.38 o 
  -4   6   3     7467.49     7521.14    121.73 o 
  -3   6   3    37332.19    38309.68    586.77 o 
  -2   6   3    25773.21    25355.64    424.25 o 
  -1   6   3    31049.61    30706.78    440.44 o 
   0   6   3     6324.85     6185.20    147.00 o 
   1   6   3     6126.04     6418.79     95.56 o 
   2   6   3     6771.76     7096.64    106.05 o 
   3   6   3     5027.03     4791.04     79.40 o 
   4   6   3     3083.31     2659.73     54.86 o 
   5   6   3      605.81      541.36     33.23 o 
   6   6   3      708.82      681.61     29.28 o 
   7   6   3       58.64       60.74     23.36 o 
   8   6   3      289.62      320.35     38.06 o 
   9   6   3      540.16      490.24     52.18 o 
  10   6   3      145.87      171.99     52.16 o 
 -10   7   3       13.21      -11.55     42.62 o 
  -9   7   3      109.98      106.14     38.76 o 
  -8   7   3       33.53       -4.26     31.38 o 
  -7   7   3      236.92      249.09     31.42 o 
  -6   7   3      724.67      722.99     33.44 o 
  -5   7   3       55.91       29.00     13.65 o 
  -4   7   3      103.44       77.83     12.19 o 
  -3   7   3      397.42      527.64     16.85 o 
  -2   7   3     4817.45     4802.21     85.59 o 
  -1   7   3     8682.73     9997.16    146.49 o 
   0   7   3      118.97      109.32      8.38 o 
   1   7   3      672.46     1109.62     22.38 o 
   2   7   3     2771.65     2689.20     44.54 o 
   3   7   3     3623.59     3297.61     54.04 o 
   4   7   3     1493.75     1314.17     43.75 o 
   5   7   3      137.39      139.42     21.92 o 
   6   7   3      724.89      690.17     32.67 o 
   7   7   3       13.78        0.43     24.49 o 
   8   7   3      139.41       61.94     28.19 o 
   9   7   3        3.20      -32.88     32.16 o 
  10   7   3      266.56      305.21     55.91 o 
 -10   8   3       26.09       83.99     49.27 o 
  -9   8   3      992.52     1001.19     53.05 o 
  -8   8   3       34.00       45.88     26.82 o 
  -7   8   3     4865.21     5216.66    130.37 o 
  -6   8   3      133.91      161.41     23.52 o 
  -5   8   3    13671.06    13964.06    265.46 o 
  -4   8   3       64.58       72.40     12.48 o 
  -3   8   3    25577.37    26475.25    382.54 o 
  -2   8   3       53.53       79.25     10.37 o 
  -1   8   3    36950.34    37519.65    538.39 o 
   0   8   3    17642.20    16659.39    241.92 o 
   1   8   3    19748.68    19090.75    276.57 o 
   2   8   3    15465.02    14938.87    232.17 o 
   3   8   3     8269.10     7679.32    116.26 o 
   4   8   3     3332.25     3406.39     68.86 o 
   5   8   3     1154.32     1041.85     33.42 o 
   6   8   3      308.63      333.48     36.18 o 
   7   8   3      266.33      294.07     28.62 o 
   8   8   3       39.08       49.31     29.54 o 
   9   8   3      309.38      275.01     40.53 o 
  10   8   3       43.59      103.94     53.55 o 
  -9   9   3      171.96      156.45     47.17 o 
  -8   9   3       87.55       51.84     29.79 o 
  -7   9   3       14.01       17.40     31.10 o 
  -6   9   3      400.68      434.33     31.31 o 
  -5   9   3     1759.28     1865.51     52.46 o 
  -4   9   3      733.23      801.90     29.31 o 
  -3   9   3       26.85       53.72     11.53 o 
  -2   9   3      351.70      384.97     17.26 o 
  -1   9   3       37.13      100.67     10.65 o 
   0   9   3     1246.50     1155.24     24.99 o 
   1   9   3        4.62        0.49      9.80 o 
   2   9   3     1260.98     1234.00     28.23 o 
   3   9   3     1661.67     1720.79     34.05 o 
   4   9   3     2056.49     2244.45     51.67 o 
   5   9   3       12.30        9.80     19.71 o 
   6   9   3     1346.36     1304.29     42.04 o 
   7   9   3      870.94      896.37     76.02 o 
   8   9   3      262.73      271.83     33.08 o 
   9   9   3      778.76      895.43     55.99 o 
  -9  10   3      481.19      470.39     53.80 o 
  -8  10   3      451.87      421.38     48.99 o 
  -7  10   3     1241.96     1202.59     56.83 o 
  -6  10   3      643.96      549.59     35.97 o 
  -5  10   3     1441.36     1334.07     44.70 o 
  -4  10   3     6687.89     6585.23    110.16 o 
  -3  10   3       12.51       14.88     12.50 o 
  -2  10   3    12972.66    12890.67    220.92 o 
  -1  10   3       76.57      135.66     12.32 o 
   0  10   3     7847.45     7822.61    117.88 o 
   1  10   3       30.07       27.43     11.22 o 
   2  10   3     3131.12     3135.04     55.75 o 
   3  10   3     1212.37     1196.27     34.90 o 
   4  10   3     2036.73     1785.35     45.34 o 
   5  10   3     1671.67     1707.62     46.50 o 
   6  10   3      311.34      329.68     28.68 o 
   7  10   3     2043.72     2092.25     63.78 o 
   8  10   3        0.99      -47.21     31.47 o 
   9  10   3      238.25      243.56     38.99 o 
  -9  11   3      237.34      148.12     62.44 o 
  -8  11   3      183.04      281.66     48.81 o 
  -7  11   3      425.68      472.74     47.28 o 
  -6  11   3       41.49       -3.37     33.42 o 
  -5  11   3       16.94       80.22     30.75 o 
  -4  11   3       89.28      150.87     24.04 o 
  -3  11   3       55.19       35.18     15.95 o 
  -2  11   3      181.07      202.52     20.60 o 
  -1  11   3     1668.38     1457.14     31.19 o 
   0  11   3        2.95       26.34     28.66 o 
   1  11   3     4956.14     4734.87     75.74 o 
   2  11   3     2075.85     1924.04     39.86 o 
   3  11   3     9745.50     9672.11    171.91 o 
   4  11   3     5288.58     4915.25     95.63 o 
   5  11   3      621.13      665.15     31.11 o 
   6  11   3     1211.68     1312.91     72.24 o 
   7  11   3      464.89      543.35     36.84 o 
   8  11   3      333.46      287.79     37.47 o 
   9  11   3       38.87       49.80     40.64 o 
  -8  12   3      151.91       79.50     47.22 o 
  -7  12   3       21.11      -24.70     39.53 o 
  -6  12   3      166.52      119.55     39.88 o 
  -5  12   3        6.74       29.30     32.29 o 
  -4  12   3      150.59       86.26     24.71 o 
  -3  12   3        4.45      -22.94     16.30 o 
  -2  12   3        3.81       -9.20      9.57 o 
  -1  12   3      759.12      658.20     21.25 o 
   0  12   3      421.53      395.48     18.15 o 
   1  12   3     4166.18     4016.85     66.74 o 
   2  12   3      358.84      441.00     19.93 o 
   3  12   3     2262.11     2136.60     51.26 o 
   4  12   3       78.76      153.09     23.15 o 
   5  12   3      172.40      157.57     25.56 o 
   6  12   3      111.18       99.56     27.42 o 
   7  12   3      246.37      165.61     33.22 o 
   8  12   3       32.26       11.19     39.51 o 
  -8  13   3       10.97        6.95     47.78 o 
  -7  13   3      565.51      753.03     59.25 o 
  -6  13   3        0.28      -10.84     38.03 o 
  -5  13   3     1387.38     1599.28     62.03 o 
  -4  13   3       78.49       89.22     31.45 o 
  -3  13   3        0.15      -26.97     17.98 o 
  -2  13   3      401.23      493.57     28.10 o 
  -1  13   3     1112.13     1072.28     33.81 o 
   0  13   3        3.71      115.95     46.09 o 
   1  13   3     1889.55     1838.01     38.71 o 
   2  13   3     1098.65     1063.34     48.75 o 
   3  13   3     2681.55     2675.14     60.88 o 
   4  13   3      269.14      359.88     27.77 o 
   5  13   3      827.50      800.53     46.04 o 
   6  13   3      571.66      593.10     45.81 o 
   7  13   3     1448.41     1553.70     59.03 o 
   8  13   3        2.27      -19.03     72.27 o 
  -7  14   3      109.06       95.34     48.83 o 
  -6  14   3        8.16       56.52     40.33 o 
  -5  14   3      181.96      164.91     38.57 o 
  -4  14   3      364.15      515.94     61.08 o 
  -3  14   3      434.31      432.73     37.11 o 
  -2  14   3     1694.22     1755.76     50.76 o 
  -1  14   3       72.07       84.27     18.58 o 
   0  14   3      622.57      646.66     28.48 o 
   1  14   3        1.30      -12.35     17.47 o 
   2  14   3       45.65       45.96     21.26 o 
   3  14   3        8.20      -19.08     22.75 o 
   4  14   3      344.68      287.67     37.44 o 
   5  14   3       47.51        1.24     24.22 o 
   6  14   3       16.76       10.38     33.83 o 
   7  14   3      232.56      164.33     40.47 o 
  -7  15   3        2.87        3.05     48.10 o 
  -6  15   3       24.40       44.30     46.34 o 
  -5  15   3       13.11       81.79     42.00 o 
  -4  15   3       92.97      177.87     37.84 o 
  -3  15   3       65.89       82.07     32.41 o 
  -2  15   3      137.18      137.92     42.72 o 
  -1  15   3       65.70       30.75     22.57 o 
   0  15   3        3.54      -23.29     19.55 o 
   1  15   3       80.87       55.35     20.46 o 
   2  15   3      680.55      654.81     35.21 o 
   3  15   3      226.24      174.01     26.04 o 
   4  15   3      675.11      688.54     39.13 o 
   5  15   3      241.92      265.07     35.99 o 
   6  15   3      786.95      888.50     49.55 o 
   7  15   3        0.18      -45.20     44.42 o 
  -6  16   3       40.05        8.15     49.53 o 
  -5  16   3      269.59      223.19     44.42 o 
  -4  16   3       19.41       43.21     38.67 o 
  -3  16   3      716.91      752.58     47.79 o 
  -2  16   3        4.88       -1.15     13.75 o 
  -1  16   3       68.43      106.96     25.62 o 
   0  16   3      107.31      137.68     25.88 o 
   1  16   3      165.38      173.62     24.27 o 
   2  16   3        2.86        9.07     26.59 o 
   3  16   3       33.10       28.84     25.19 o 
   4  16   3       41.45      -28.40     31.26 o 
   5  16   3      669.23      686.27     44.61 o 
   6  16   3       15.83       19.69     37.47 o 
  -5  17   3      148.51      229.57     50.60 o 
  -4  17   3        1.89      -55.78     40.87 o 
  -3  17   3      193.79      224.54     40.16 o 
  -2  17   3       20.48       41.35     37.07 o 
  -1  17   3      146.01      196.86     29.38 o 
   0  17   3        1.78       -7.26     26.67 o 
   1  17   3      195.97      214.39     34.80 o 
   2  17   3      136.46      108.36     34.53 o 
   3  17   3        1.28      -10.20     39.36 o 
   4  17   3       59.02       54.11     34.90 o 
   5  17   3       32.40       91.11     39.64 o 
  -4  18   3        0.87      -51.70     44.34 o 
  -3  18   3      454.15      457.42     49.39 o 
  -2  18   3       31.65       66.47     42.01 o 
  -1  18   3      137.80      141.03     32.11 o 
   0  18   3        1.11        1.71     29.04 o 
   1  18   3      101.52       70.16     38.87 o 
   2  18   3        3.94        4.23     39.58 o 
   3  18   3        5.46       29.97     43.08 o 
   4  18   3       16.22       24.89     45.79 o 
  -2  19   3       97.52       62.96     44.88 o 
  -1  19   3      151.90      132.24     43.89 o 
   0  19   3        1.24       12.07     43.79 o 
   1  19   3      323.67      280.70     52.29 o 
   2  19   3       72.26      125.81     46.09 o 
 -10   0   4      690.56      650.46     76.00 o 
  -8   0   4      267.56      302.05     37.20 o 
  -6   0   4       19.65       -5.77     22.87 o 
  -4   0   4     8548.94     8439.73    181.38 o 
  -2   0   4      969.64     1373.99     35.84 o 
   0   0   4    22516.51    21507.08    436.48 o 
   2   0   4    64310.34    55188.66   1114.64 o 
   4   0   4    36440.44    35911.97    727.98 o 
   6   0   4     5058.87     4737.00    159.68 o 
   8   0   4     2490.36     2295.04    111.34 o 
  10   0   4      760.36      670.17     88.77 o 
 -11   1   4       17.29       34.98     52.54 o 
 -10   1   4      397.83      351.40     57.65 o 
  -9   1   4       35.04      -17.08     35.83 o 
  -8   1   4        4.40      -23.92     25.89 o 
  -7   1   4      287.96      349.12     22.19 o 
  -6   1   4      189.31      123.97     17.26 o 
  -5   1   4      881.77      977.87     26.31 o 
  -4   1   4      807.26     1039.46     27.58 o 
  -3   1   4    14439.96    15481.31    226.57 o 
  -2   1   4     8709.60    11256.75    175.70 o 
  -1   1   4    36821.51    33209.42    506.73 o 
   0   1   4    38258.26    37640.28    590.54 o 
   1   1   4     5341.29     5526.63     86.42 o 
   2   1   4    56880.93    53245.38    759.54 o 
   3   1   4     8080.68     8002.24    117.50 o 
   4   1   4    29977.72    31416.54    451.45 o 
   5   1   4    18315.25    18827.46    273.84 o 
   6   1   4      374.86      388.65     20.21 o 
   7   1   4     3909.01     3752.75    102.12 o 
   8   1   4      121.73      125.56     37.47 o 
   9   1   4      328.92      251.86     50.09 o 
  10   1   4        2.80      -45.09     48.98 o 
  11   1   4       11.14      -13.96     55.53 o 
 -11   2   4        2.63      -37.26     47.30 o 
 -10   2   4      174.76      185.27     60.49 o 
  -9   2   4        0.71      -37.38     37.41 o 
  -8   2   4      508.01      493.54     33.48 o 
  -7   2   4      176.21      272.78     21.99 o 
  -6   2   4     2533.10     2791.76     52.59 o 
  -5   2   4     1868.09     2056.95     43.59 o 
  -4   2   4      577.18      806.23     21.88 o 
  -3   2   4    14600.67    14542.83    212.78 o 
  -2   2   4     3945.49     4299.86     65.96 o 
  -1   2   4   219474.91   139062.41   3975.21 o 
   0   2   4    30742.97    29060.80    470.66 o 
   1   2   4    27798.18    27244.55    416.34 o 
   2   2   4      272.22      389.20      9.82 o 
   3   2   4      276.82      298.28     14.78 o 
   4   2   4      453.93      686.63     15.84 o 
   5   2   4     4568.17     4739.67     74.31 o 
   6   2   4     1378.68     1495.42     38.58 o 
   7   2   4     5634.78     5390.45    103.86 o 
   8   2   4      202.76      231.70     38.81 o 
   9   2   4     1004.05      908.43     59.12 o 
  10   2   4      170.84      139.47     49.44 o 
 -11   3   4       42.66      109.94     56.73 o 
 -10   3   4      131.64       38.79     43.31 o 
  -9   3   4        2.27      -35.46     29.08 o 
  -8   3   4      787.18      789.22     53.46 o 
  -7   3   4      370.93      337.77     26.54 o 
  -6   3   4        2.87        9.45     15.63 o 
  -5   3   4        1.34       24.45     13.16 o 
  -4   3   4     6921.48     7271.55    111.01 o 
  -3   3   4      520.29      591.20     16.15 o 
  -2   3   4     1472.56     1291.07     23.42 o 
  -1   3   4     6189.48     6676.02    104.94 o 
   0   3   4    11394.77     9022.42    152.32 o 
   1   3   4    26368.42    24296.04    349.37 o 
   2   3   4    22344.79    20061.35    289.00 o 
   3   3   4    13079.89    13014.47    221.50 o 
   4   3   4      228.40      142.22     19.00 o 
   5   3   4     9025.29     9566.98    168.13 o 
   6   3   4       96.66       78.61     18.26 o 
   7   3   4     3397.83     3286.69    112.52 o 
   8   3   4      302.72      323.75     41.16 o 
   9   3   4      224.92      211.10     45.63 o 
  10   3   4     1632.52     1576.91     91.77 o 
 -10   4   4      115.46       84.14     52.61 o 
  -9   4   4        1.18      -11.34     30.96 o 
  -8   4   4      833.35      865.76     39.44 o 
  -7   4   4     1078.35      956.24     66.68 o 
  -6   4   4     7565.08     7304.52    122.31 o 
  -5   4   4     5301.13     5173.25     83.13 o 
  -4   4   4    12773.81    13454.62    198.35 o 
  -3   4   4     3943.74     3954.62     62.14 o 
  -2   4   4    29088.52    29251.03    420.21 o 
  -1   4   4      592.79      722.55     16.42 o 
   0   4   4    18146.44    17094.16    354.41 o 
   1   4   4     1731.61     1976.49     32.74 o 
   2   4   4    15872.07    14749.46    214.13 o 
   3   4   4     9532.91    10407.62    178.97 o 
   4   4   4     6667.80     6457.76    115.61 o 
   5   4   4       17.02       20.99     16.11 o 
   6   4   4        4.32       30.23     17.97 o 
   7   4   4      549.08      637.84     30.15 o 
   8   4   4       32.06       27.03     37.89 o 
   9   4   4      464.67      480.09     50.53 o 
  10   4   4        0.08       22.50     48.79 o 
 -10   5   4        3.25      -45.82     55.17 o 
  -9   5   4        1.25       26.77     36.04 o 
  -8   5   4        5.47      -16.22     27.65 o 
  -7   5   4      250.63      180.90     30.54 o 
  -6   5   4      503.30      533.34     21.92 o 
  -5   5   4      683.41      708.82     28.66 o 
  -4   5   4     4243.64     4403.13     70.39 o 
  -3   5   4     7535.28     7524.78    112.76 o 
  -2   5   4     3715.06     3245.71     50.97 o 
  -1   5   4      551.73      579.08     13.59 o 
   0   5   4      140.83       47.93      6.04 o 
   1   5   4     2144.59     2501.45     43.96 o 
   2   5   4      104.65      158.53     10.03 o 
   3   5   4        2.30       48.27     11.59 o 
   4   5   4     2432.36     2064.68     45.32 o 
   5   5   4     5316.65     5265.48    110.21 o 
   6   5   4     1414.51     1459.08     41.23 o 
   7   5   4     2792.54     2748.05     65.43 o 
   8   5   4      335.74      301.82     30.59 o 
   9   5   4      116.54       86.73     44.53 o 
  10   5   4      833.42      670.56     59.50 o 
 -10   6   4      404.28      465.92     55.56 o 
  -9   6   4       54.19        4.27     37.25 o 
  -8   6   4     2400.01     2559.17     83.25 o 
  -7   6   4      119.61      142.86     29.43 o 
  -6   6   4     2992.53     2961.79     65.09 o 
  -5   6   4     1819.02     1996.24     39.62 o 
  -4   6   4    11803.07    12154.79    179.75 o 
  -3   6   4     1113.08      913.28     26.01 o 
  -2   6   4    37041.85    38176.75    547.17 o 
  -1   6   4    18088.28    17979.44    259.65 o 
   0   6   4     5104.98     5176.98     90.54 o 
   1   6   4     9436.32     9458.94    139.22 o 
   2   6   4     3065.41     3177.84     54.41 o 
   3   6   4     3591.88     3400.30     55.56 o 
   4   6   4    10445.60    10415.55    181.90 o 
   5   6   4     3162.48     2808.81     60.00 o 
   6   6   4     3394.92     3416.90     87.61 o 
   7   6   4     1372.78     1226.83     40.82 o 
   8   6   4      133.96      132.66     28.95 o 
   9   6   4      168.55      107.92     45.35 o 
  10   6   4      267.93      200.66     55.80 o 
 -10   7   4       40.25       49.27     50.12 o 
  -9   7   4       59.38       12.25     33.77 o 
  -8   7   4       81.79       77.89     30.70 o 
  -7   7   4      414.49      404.95     34.35 o 
  -6   7   4      347.38      357.70     25.26 o 
  -5   7   4      525.64      581.94     20.87 o 
  -4   7   4     1065.39     1202.08     29.88 o 
  -3   7   4     1267.84     1335.80     27.55 o 
  -2   7   4      791.47      863.61     22.67 o 
  -1   7   4        8.76        1.07      7.73 o 
   0   7   4     9775.63     9709.61    223.98 o 
   1   7   4     1740.18     1479.57     28.05 o 
   2   7   4    11497.50    12493.62    195.15 o 
   3   7   4     2389.74     2302.57     45.56 o 
   4   7   4     5008.77     5320.76    115.49 o 
   5   7   4      101.04       99.34     21.49 o 
   6   7   4      162.00      166.74     23.16 o 
   7   7   4        0.11      -34.37     24.41 o 
   8   7   4      117.22      210.81     30.31 o 
   9   7   4       93.81       95.08     47.35 o 
  10   7   4       19.25       54.60     52.12 o 
 -10   8   4      201.03      140.83     53.56 o 
  -9   8   4      105.65      129.35     50.90 o 
  -8   8   4      602.60      645.39     50.35 o 
  -7   8   4     1307.78     1333.14     49.76 o 
  -6   8   4     1330.19     1515.10     55.35 o 
  -5   8   4     8960.81     8640.53    132.48 o 
  -4   8   4     3129.55     3092.53     62.92 o 
  -3   8   4      139.19      129.50     13.62 o 
  -2   8   4       47.08      103.67     11.67 o 
  -1   8   4        7.71        0.66      8.86 o 
   0   8   4     3959.53     3699.82     58.57 o 
   1   8   4     1903.71     1727.50     31.93 o 
   2   8   4     3861.39     4039.67     68.17 o 
   3   8   4     1542.40     1532.41     41.28 o 
   4   8   4     6122.43     6230.00    114.95 o 
   5   8   4       76.41       62.59     19.47 o 
   6   8   4     2801.91     2667.35     62.04 o 
   7   8   4     1345.57     1347.53     46.16 o 
   8   8   4     2131.46     2036.00     58.80 o 
   9   8   4      511.23      504.14     58.50 o 
  10   8   4      538.78      549.41     62.02 o 
  -9   9   4       19.15        1.54     47.56 o 
  -8   9   4      366.93      497.61     49.22 o 
  -7   9   4      509.25      533.66     43.52 o 
  -6   9   4      443.24      511.82     35.25 o 
  -5   9   4       30.52       27.80     28.37 o 
  -4   9   4      196.82      177.94     16.63 o 
  -3   9   4     1597.76     1472.41     31.10 o 
  -2   9   4      614.56      688.33     22.35 o 
  -1   9   4      449.89      478.67     15.57 o 
   0   9   4      128.24      120.33     11.19 o 
   1   9   4      110.67      153.17     11.99 o 
   2   9   4       48.30       26.69     10.86 o 
   3   9   4       76.67       42.23     15.45 o 
   4   9   4      120.10      130.54     19.51 o 
   5   9   4      435.53      420.63     31.24 o 
   6   9   4      397.13      479.61     61.02 o 
   7   9   4     1060.46     1148.80     62.42 o 
   8   9   4       14.97       32.56     31.94 o 
   9   9   4      278.30      292.09     42.78 o 
  -9  10   4       21.27       33.38     50.75 o 
  -8  10   4      230.72      200.67     45.40 o 
  -7  10   4       11.90      -53.78     37.23 o 
  -6  10   4      700.18      667.12     43.42 o 
  -5  10   4       63.47       85.87     25.43 o 
  -4  10   4        0.74      -16.61     16.21 o 
  -3  10   4        2.01        0.59     14.06 o 
  -2  10   4     1571.19     1306.80     33.36 o 
  -1  10   4       47.55       45.63     11.75 o 
   0  10   4     2610.86     2592.97     45.07 o 
   1  10   4      133.79      106.73     12.74 o 
   2  10   4       96.03       52.38     12.93 o 
   3  10   4     2891.92     2578.66     67.85 o 
   4  10   4      344.50      359.56     23.04 o 
   5  10   4     2889.28     2781.01     63.91 o 
   6  10   4      625.64      496.78     31.17 o 
   7  10   4     1081.50     1069.90     42.66 o 
   8  10   4      563.24      489.26     38.31 o 
   9  10   4       17.07       -0.58     34.75 o 
  -9  11   4        0.21      -56.32     49.20 o 
  -8  11   4       30.28       28.71     45.01 o 
  -7  11   4        7.06       11.43     39.66 o 
  -6  11   4        9.28       31.13     36.40 o 
  -5  11   4      540.40      589.06     39.79 o 
  -4  11   4      515.85      561.11     24.02 o 
  -3  11   4     1692.09     1702.51     38.73 o 
  -2  11   4      473.28      462.38     29.51 o 
  -1  11   4      635.87      623.04     19.77 o 
   0  11   4     1307.62     1282.37     28.95 o 
   1  11   4        0.92      -13.90     12.63 o 
   2  11   4     1763.47     1870.07     38.10 o 
   3  11   4      140.54      112.17     19.91 o 
   4  11   4       63.23       90.72     24.94 o 
   5  11   4      585.34      554.10     37.13 o 
   6  11   4      688.84      760.54     45.99 o 
   7  11   4       17.72        0.29     30.42 o 
   8  11   4      755.42      810.05     44.49 o 
   9  11   4       92.02       87.18     38.80 o 
  -8  12   4      633.96      587.20     62.38 o 
  -7  12   4       16.52       11.99     43.73 o 
  -6  12   4      909.59      818.54     50.00 o 
  -5  12   4       12.43       27.77     33.06 o 
  -4  12   4      302.96      196.59     39.11 o 
  -3  12   4       17.99        0.86     18.74 o 
  -2  12   4      802.55      786.18     30.40 o 
  -1  12   4       13.71       -5.45     14.83 o 
   0  12   4      886.03      889.09     24.76 o 
   1  12   4       29.72       28.87     14.55 o 
   2  12   4        5.03      -21.70     15.13 o 
   3  12   4      727.07      730.71     29.25 o 
   4  12   4      118.79      133.68     23.76 o 
   5  12   4       45.79       32.18     24.84 o 
   6  12   4      233.66      224.14     28.80 o 
   7  12   4       18.64        7.52     30.96 o 
   8  12   4        0.61      -52.79     42.45 o 
  -8  13   4        0.47        3.06     51.46 o 
  -7  13   4        3.44      -17.62     45.26 o 
  -6  13   4       91.69       49.63     38.98 o 
  -5  13   4       14.06      -40.11     34.52 o 
  -4  13   4      477.43      634.69     44.30 o 
  -3  13   4      299.69      293.57     23.94 o 
  -2  13   4     2305.31     2194.62     94.19 o 
  -1  13   4      186.63      147.64     18.24 o 
   0  13   4     7260.75     7453.07    123.38 o 
   1  13   4      357.89      367.52     20.08 o 
   2  13   4     9746.37     9143.47    290.43 o 
   3  13   4      233.25      255.94     34.85 o 
   4  13   4      661.88      695.04     35.27 o 
   5  13   4       19.82       14.61     32.22 o 
   6  13   4       61.07       74.79     29.50 o 
   7  13   4      165.78      207.81     35.04 o 
   8  13   4        3.63        6.48     47.87 o 
  -7  14   4       88.62       19.01     47.90 o 
  -6  14   4      220.96      207.18     45.90 o 
  -5  14   4      167.11      192.80     47.74 o 
  -4  14   4      920.63      992.05     54.50 o 
  -3  14   4       19.53       10.79     23.92 o 
  -2  14   4      113.00       64.61     21.47 o 
  -1  14   4      176.19      207.49     24.02 o 
   0  14   4       12.13      -19.72     17.81 o 
   1  14   4       73.13       49.99     18.41 o 
   2  14   4      249.88      193.09     23.86 o 
   3  14   4      445.27      510.20     29.85 o 
   4  14   4      196.41      138.33     27.66 o 
   5  14   4      640.51      787.65     38.04 o 
   6  14   4      149.56       94.08     34.55 o 
   7  14   4       10.06        3.69     36.81 o 
  -7  15   4       43.69       34.96     52.46 o 
  -6  15   4       44.59      -24.46     45.03 o 
  -5  15   4       80.47       79.58     54.71 o 
  -4  15   4      919.21      996.82     52.67 o 
  -3  15   4      186.96      199.09     35.80 o 
  -2  15   4     1164.36     1026.04     54.85 o 
  -1  15   4      629.17      785.16     32.28 o 
   0  15   4      486.32      365.94     26.47 o 
   1  15   4      198.05      312.86     23.86 o 
   2  15   4      829.49      795.90     47.11 o 
   3  15   4      155.75      206.04     24.51 o 
   4  15   4     1109.45     1005.87     40.42 o 
   5  15   4      551.28      599.37     36.30 o 
   6  15   4      927.45     1077.09     81.38 o 
  -6  16   4        0.20        3.64     60.87 o 
  -5  16   4       22.05       34.99     44.38 o 
  -4  16   4      258.23      243.54     41.83 o 
  -3  16   4        1.19      -20.15     34.70 o 
  -2  16   4      135.49      232.15     28.17 o 
  -1  16   4       13.84       12.20     24.17 o 
   0  16   4      365.41      399.49     29.26 o 
   1  16   4      181.16      240.11     32.17 o 
   2  16   4      584.70      619.78     49.20 o 
   3  16   4        1.51      -22.79     27.14 o 
   4  16   4      732.54      699.03     37.74 o 
   5  16   4       41.66        5.19     35.57 o 
   6  16   4      370.13      349.39     44.92 o 
  -5  17   4       50.60      123.98     48.35 o 
  -4  17   4       84.57      -24.67     50.63 o 
  -3  17   4       10.87      -11.41     39.64 o 
  -2  17   4        7.66      -40.23     26.82 o 
  -1  17   4       33.29       56.57     27.42 o 
   0  17   4       18.07      -18.38     26.51 o 
   1  17   4      322.02      364.29     37.45 o 
   2  17   4       12.91      -39.88     32.51 o 
   3  17   4      277.06      266.19     37.99 o 
   4  17   4        0.84      -39.70     39.55 o 
   5  17   4      155.03      169.17     40.86 o 
  -3  18   4      102.71      185.90     46.82 o 
  -2  18   4       55.65      139.97     51.82 o 
  -1  18   4       41.14       67.97     31.54 o 
   0  18   4       81.28      116.46     34.53 o 
   1  18   4        4.41       20.22     38.04 o 
   2  18   4       52.00       62.14     64.13 o 
   3  18   4      140.98      181.39     46.32 o 
  -1  19   4       11.04       43.09     34.68 o 
   0  19   4      216.81      148.87     42.16 o 
   1  19   4       15.88       37.16     44.88 o 
 -11   0   5      343.19      337.80    191.01 o 
  -9   0   5        1.16       47.41     53.23 o 
  -7   0   5        9.67      -16.97     26.44 o 
  -5   0   5     1030.64      854.79     35.84 o 
  -3   0   5    14199.04    13571.97    324.55 o 
  -1   0   5    49384.42    45153.86    913.90 o 
   3   0   5      335.30      229.95     12.05 o 
   5   0   5     2548.40     2926.79     68.78 o 
   7   0   5      588.12      664.18     60.84 o 
   9   0   5       19.13       17.63     62.73 o 
 -11   1   5        0.28      -48.84     45.16 o 
 -10   1   5      273.63      313.70     46.49 o 
  -9   1   5       42.21        1.48     35.92 o 
  -8   1   5      279.94      346.88     25.90 o 
  -7   1   5     1451.55     1416.37     36.49 o 
  -6   1   5        5.11        1.81     16.46 o 
  -5   1   5    19322.47    20496.81    320.44 o 
  -4   1   5     4417.70     3946.66     65.41 o 
  -3   1   5     7054.02     8209.22    131.89 o 
  -2   1   5    27562.53    26629.55    409.05 o 
  -1   1   5    29121.88    30119.34    460.66 o 
   0   1   5    11438.91    10888.86    168.39 o 
   1   1   5    28043.08    28241.54    464.27 o 
   2   1   5      541.02      575.81     12.90 o 
   3   1   5     9506.82    10363.17    151.33 o 
   4   1   5     9754.26    10072.76    148.26 o 
   5   1   5      214.21      248.29     12.37 o 
   6   1   5      550.99      573.88     24.89 o 
   7   1   5     7488.98     7472.12    175.97 o 
   8   1   5      205.21      196.27     40.18 o 
   9   1   5     2594.96     2439.68     88.85 o 
  10   1   5      149.81      150.28     76.24 o 
 -11   2   5      413.88      428.87     62.32 o 
 -10   2   5      243.56      239.45     44.33 o 
  -9   2   5      468.39      431.27     35.47 o 
  -8   2   5      815.67      812.14     42.64 o 
  -7   2   5     1211.92     1189.66     33.45 o 
  -6   2   5     1441.16     1336.23     36.33 o 
  -5   2   5     1747.50     1659.86     42.91 o 
  -4   2   5     3336.08     3154.04     54.22 o 
  -3   2   5     3083.00     3364.56     55.04 o 
  -2   2   5        7.05       23.98      8.36 o 
  -1   2   5     1116.19     1062.46     23.15 o 
   0   2   5     2718.07     2647.61     41.18 o 
   1   2   5     1915.10     2266.32     35.97 o 
   2   2   5       94.56       86.19      6.34 o 
   3   2   5     1600.09     1998.60     33.14 o 
   4   2   5    11742.77    12083.13    176.84 o 
   5   2   5        3.77       27.75      8.68 o 
   6   2   5     6866.82     6738.66    123.26 o 
   7   2   5       98.74       97.02     20.64 o 
   8   2   5      639.86      559.65     49.70 o 
   9   2   5      456.72      463.01     50.57 o 
  10   2   5        6.72        5.03     55.99 o 
 -10   3   5      235.76      248.84     56.66 o 
  -9   3   5      171.42      190.45     33.40 o 
  -8   3   5      456.98      498.23     37.40 o 
  -7   3   5      175.47      146.30     19.94 o 
  -6   3   5      340.50      359.58     26.89 o 
  -5   3   5        7.26      -10.30     14.52 o 
  -4   3   5    12003.83    12319.42    182.96 o 
  -3   3   5     1624.81     2254.42     39.50 o 
  -2   3   5    25637.10    25800.36    371.32 o 
  -1   3   5    55204.62    54039.27    886.87 o 
   0   3   5     5502.04     5858.89     87.30 o 
   1   3   5     1643.64     2223.66     41.99 o 
   2   3   5     9301.33     9067.10    132.90 o 
   3   3   5       27.80       13.28      6.33 o 
   4   3   5      111.15      223.22     14.64 o 
   5   3   5        8.97        6.40     13.53 o 
   6   3   5       45.24       22.55     16.97 o 
   7   3   5     2665.35     2430.31     57.33 o 
   8   3   5      249.81      307.86     41.06 o 
   9   3   5      196.66      252.38     48.21 o 
  10   3   5       41.12       42.21     51.01 o 
 -10   4   5       36.68       43.43     52.50 o 
  -9   4   5     2120.19     2202.20     78.08 o 
  -8   4   5      128.67      130.92     28.53 o 
  -7   4   5     2402.53     2467.56     83.76 o 
  -6   4   5        5.71       13.45     16.55 o 
  -5   4   5     6252.75     6097.69     96.60 o 
  -4   4   5       96.45      112.79     12.66 o 
  -3   4   5    15823.18    15565.00    227.22 o 
  -2   4   5       95.45      105.13      8.80 o 
  -1   4   5     3017.95     2659.99     45.22 o 
   0   4   5    20203.83    20014.69    334.45 o 
   1   4   5     6051.75     6845.46    102.00 o 
   2   4   5    23322.10    23752.25    392.86 o 
   3   4   5     4234.22     4770.08     86.47 o 
   4   4   5      873.43      856.05     26.85 o 
   5   4   5     2291.54     2654.33     56.44 o 
   6   4   5        1.64       11.48     22.68 o 
   7   4   5     1073.23     1108.07     37.64 o 
   8   4   5      318.58      294.06     41.95 o 
   9   4   5     1606.63     1510.54     70.45 o 
  10   4   5      127.82      197.27     54.59 o 
 -10   5   5      141.20      231.30     83.26 o 
  -9   5   5      244.94      297.96     38.81 o 
  -8   5   5      218.90      219.35     45.88 o 
  -7   5   5      125.16      138.41     25.86 o 
  -6   5   5      248.24      235.00     19.45 o 
  -5   5   5       93.57       83.36     14.99 o 
  -4   5   5      107.87      107.98     12.63 o 
  -3   5   5     2048.91     1603.08     30.07 o 
  -2   5   5      467.81      408.74     13.95 o 
  -1   5   5     1617.84      997.21     23.05 o 
   0   5   5        2.22       13.74      6.06 o 
   1   5   5     5180.90     4012.93     62.45 o 
   2   5   5    18969.05    19486.08    301.03 o 
   3   5   5      215.43      210.02     11.09 o 
   4   5   5     7901.76     8069.84    143.15 o 
   5   5   5       43.81       29.12     16.23 o 
   6   5   5     1649.19     1611.61     43.14 o 
   7   5   5      129.50      105.96     23.27 o 
   8   5   5       61.43       72.97     27.24 o 
   9   5   5      564.35      478.65     52.55 o 
  10   5   5      227.21      246.59     58.52 o 
 -10   6   5      118.37      139.48     50.30 o 
  -9   6   5      464.50      420.60     52.92 o 
  -8   6   5      467.87      558.19     40.80 o 
  -7   6   5      652.46      677.43     38.34 o 
  -6   6   5      164.61      183.02     19.41 o 
  -5   6   5      373.73      393.94     18.70 o 
  -4   6   5      957.35      943.93     24.48 o 
  -3   6   5      731.83      589.78     18.15 o 
  -2   6   5      622.99      573.41     17.06 o 
  -1   6   5     5257.24     5558.23     94.74 o 
   0   6   5      510.78      550.55     15.05 o 
   1   6   5     4467.47     4863.40     74.91 o 
   2   6   5       24.79        2.62      9.47 o 
   3   6   5     9353.39     9841.36    149.54 o 
   4   6   5       83.65       88.00     15.61 o 
   5   6   5    20388.77    20805.96    355.49 o 
   6   6   5      427.90      425.60     25.28 o 
   7   6   5     3710.48     3925.10     98.29 o 
   8   6   5       99.93       48.89     27.77 o 
   9   6   5      197.01      115.52     52.69 o 
  10   6   5       97.94      124.58     52.60 o 
 -10   7   5      104.66      173.92     51.86 o 
  -9   7   5        0.45        4.71     43.35 o 
  -8   7   5       20.67        2.10     38.70 o 
  -7   7   5      471.38      444.38     35.70 o 
  -6   7   5     1138.15     1300.30     57.22 o 
  -5   7   5     4094.07     3987.23     67.48 o 
  -4   7   5     7110.68     7202.68    118.55 o 
  -3   7   5      652.85      532.13     16.46 o 
  -2   7   5      636.71      600.45     16.33 o 
  -1   7   5     2422.53     2036.62     35.17 o 
   0   7   5      760.93      674.37     26.67 o 
   1   7   5      280.57      207.10     11.38 o 
   2   7   5      981.97      877.85     21.78 o 
   3   7   5       81.65       84.34     14.87 o 
   4   7   5     2016.18     1885.82     48.63 o 
   5   7   5      369.44      332.72     26.39 o 
   6   7   5       47.46       44.60     21.26 o 
   7   7   5     3818.94     3778.99     81.48 o 
   8   7   5      169.31      210.77     30.55 o 
   9   7   5     2122.04     2101.24     82.95 o 
  10   7   5       49.27        5.98     50.80 o 
 -10   8   5       40.46       42.37     53.37 o 
  -9   8   5      169.99      156.47     48.03 o 
  -8   8   5        6.28      -58.19     38.79 o 
  -7   8   5      159.15      126.31     44.42 o 
  -6   8   5       28.49       34.21     26.54 o 
  -5   8   5     1186.84     1244.21     35.33 o 
  -4   8   5      272.39      282.90     19.51 o 
  -3   8   5      428.12      437.34     21.78 o 
  -2   8   5      730.32      674.94     20.97 o 
  -1   8   5     1382.50     1497.65     29.03 o 
   0   8   5     8863.11     8553.85    208.62 o 
   1   8   5     3156.72     3287.98     54.05 o 
   2   8   5    12745.50    12579.98    185.75 o 
   3   8   5     2807.52     2910.70     50.87 o 
   4   8   5      162.41      205.98     19.40 o 
   5   8   5     1634.49     1647.61     48.78 o 
   6   8   5       20.32       10.01     23.53 o 
   7   8   5      244.73      215.71     35.11 o 
   8   8   5      333.25      433.89     34.40 o 
   9   8   5       73.56       49.76     33.33 o 
  -9   9   5        5.56       20.16     48.03 o 
  -8   9   5      127.32      209.69     45.62 o 
  -7   9   5       49.98        9.91     36.35 o 
  -6   9   5      600.90      573.85     41.69 o 
  -5   9   5      647.01      679.64     38.99 o 
  -4   9   5      367.57      346.89     19.62 o 
  -3   9   5     3387.97     3216.14    108.21 o 
  -2   9   5      536.23      555.22     17.37 o 
  -1   9   5    13793.08    14451.28    211.25 o 
   0   9   5     3289.95     2963.36     68.26 o 
   1   9   5     8258.06     8547.82    174.78 o 
   2   9   5     3010.64     2728.98     50.28 o 
   3   9   5       74.38       71.21     16.09 o 
   4   9   5     2505.55     2489.70     55.87 o 
   5   9   5       31.25       30.66     20.49 o 
   6   9   5      108.46      139.06     28.56 o 
   7   9   5       14.18      -18.18     26.98 o 
   8   9   5      182.51      236.01     45.84 o 
   9   9   5       16.24       15.60     35.00 o 
  -9  10   5      562.88      567.99     58.01 o 
  -8  10   5       69.77       42.35     45.11 o 
  -7  10   5     1100.93     1085.98     57.06 o 
  -6  10   5      112.31       16.40     34.57 o 
  -5  10   5     2578.17     2477.64    120.11 o 
  -4  10   5      701.27      822.53     35.89 o 
  -3  10   5      971.09      875.73     30.56 o 
  -2  10   5       73.97       46.88     17.45 o 
  -1  10   5       20.20       -5.94     11.53 o 
   0  10   5      571.48      514.69     17.54 o 
   1  10   5       93.40       49.33     12.71 o 
   2  10   5      341.82      340.45     16.86 o 
   3  10   5       83.42       49.78     15.54 o 
   4  10   5       30.81       41.89     20.19 o 
   5  10   5      563.15      704.87     31.34 o 
   6  10   5      593.30      685.08     34.35 o 
   7  10   5        2.62       30.30     33.50 o 
   8  10   5       32.14       53.73     34.96 o 
   9  10   5      237.84      131.77     37.18 o 
  -9  11   5        9.63       26.77     54.20 o 
  -8  11   5      137.85       73.17     49.54 o 
  -7  11   5        8.55       75.30     43.11 o 
  -6  11   5       19.09       38.28     36.98 o 
  -5  11   5        2.27       32.63     32.13 o 
  -4  11   5      721.72      744.39     35.66 o 
  -3  11   5      687.64      680.61     27.36 o 
  -2  11   5       63.91       46.92     14.76 o 
  -1  11   5     3155.33     3257.78     59.38 o 
   0  11   5      150.11      141.60     14.23 o 
   1  11   5     3540.89     3607.17    102.76 o 
   2  11   5     1970.04     1945.87     40.14 o 
   3  11   5     1404.05     1340.39     50.15 o 
   4  11   5      417.36      461.12     26.36 o 
   5  11   5        7.86        5.01     22.89 o 
   6  11   5      104.33      106.02     26.41 o 
   7  11   5       28.77       30.37     29.08 o 
   8  11   5        2.55       -1.72     32.23 o 
  -8  12   5      372.47      434.97     54.73 o 
  -7  12   5      504.21      466.16     51.34 o 
  -6  12   5      244.95      223.14     41.55 o 
  -5  12   5       15.06      -41.06     32.32 o 
  -4  12   5      261.94      315.24     26.35 o 
  -3  12   5      872.29      843.30     53.70 o 
  -2  12   5     1325.40     1224.82     36.03 o 
  -1  12   5      499.74      461.27     20.72 o 
   0  12   5     2893.23     2755.10     66.30 o 
   1  12   5        4.58        1.98     14.85 o 
   2  12   5      995.09      975.50     27.11 o 
   3  12   5        0.87       21.98     17.51 o 
   4  12   5      163.05      228.70     24.65 o 
   5  12   5      804.86      766.97     35.52 o 
   6  12   5        3.71       -5.01     27.02 o 
   7  12   5      759.85      772.72     42.47 o 
   8  12   5       65.22       84.74     39.46 o 
  -8  13   5       13.89      -38.69     51.30 o 
  -7  13   5        2.01       21.87     47.25 o 
  -6  13   5      115.12      140.25     43.79 o 
  -5  13   5       46.63       20.06     37.23 o 
  -4  13   5       55.26       66.82     33.55 o 
  -3  13   5      853.35      737.81     31.23 o 
  -2  13   5      186.47      194.87     22.49 o 
  -1  13   5      454.07      507.48     25.65 o 
   0  13   5       77.07       96.52     18.37 o 
   1  13   5     1087.70      944.63     28.90 o 
   2  13   5      341.47      359.27     24.61 o 
   3  13   5      714.91      635.91     29.75 o 
   4  13   5      231.25      330.29     26.89 o 
   5  13   5      254.37      223.63     29.26 o 
   6  13   5       51.59       36.72     30.85 o 
   7  13   5      662.50      714.13     52.95 o 
  -7  14   5       24.13       23.61     49.78 o 
  -6  14   5      157.31      119.27     45.84 o 
  -5  14   5        8.64      -17.17     39.29 o 
  -4  14   5       16.61      -14.49     33.54 o 
  -3  14   5      126.55      121.06     25.42 o 
  -2  14   5      149.35      149.25     25.53 o 
  -1  14   5       47.27       40.42     21.44 o 
   0  14   5      107.84       78.15     21.71 o 
   1  14   5      941.93      935.53     45.88 o 
   2  14   5       57.84       64.40     23.53 o 
   3  14   5      404.43      385.97     29.17 o 
   4  14   5       13.83        6.00     25.09 o 
   5  14   5      916.63      954.40     54.80 o 
   6  14   5       63.75       55.28     32.36 o 
   7  14   5      402.25      374.42     45.29 o 
  -6  15   5      147.82      255.57     60.75 o 
  -5  15   5      571.02      550.68     50.66 o 
  -4  15   5       30.64       19.07     37.78 o 
  -3  15   5     1224.30     1167.70     47.19 o 
  -2  15   5       28.81      -15.51     23.80 o 
  -1  15   5     1075.10     1089.44     37.91 o 
   0  15   5       20.25       -3.72     23.35 o 
   1  15   5      648.11      652.16     33.92 o 
   2  15   5      372.56      394.48     32.63 o 
   3  15   5       52.43      112.63     26.61 o 
   4  15   5      369.45      448.15     33.03 o 
   5  15   5        0.60      -42.19     28.13 o 
   6  15   5       45.17       25.06     42.18 o 
  -6  16   5      255.78      229.20     53.50 o 
  -5  16   5      433.02      398.89     50.94 o 
  -4  16   5      374.23      513.30     47.66 o 
  -3  16   5      490.17      555.50     68.81 o 
  -2  16   5      429.79      448.24     32.49 o 
  -1  16   5      209.55      200.95     27.68 o 
   0  16   5       21.47       14.28     26.28 o 
   1  16   5       71.56       90.69     31.80 o 
   2  16   5        9.51        8.70     29.74 o 
   3  16   5       39.80       67.59     33.12 o 
   4  16   5        1.66      -47.01     33.77 o 
   5  16   5       68.95       37.18     31.41 o 
  -5  17   5      436.84      457.02     70.17 o 
  -4  17   5      201.58      197.62     47.52 o 
  -3  17   5      494.95      495.28     48.37 o 
  -2  17   5       91.97      118.45     31.21 o 
  -1  17   5      526.22      481.27     40.80 o 
   0  17   5      161.44      173.55     29.43 o 
   1  17   5      681.25      769.03     44.49 o 
   2  17   5      164.36      211.70     40.45 o 
   3  17   5       46.16       22.12     35.12 o 
   4  17   5      214.45      209.14     46.79 o 
  -3  18   5      202.60      237.78     46.96 o 
  -2  18   5       77.54       62.00     43.79 o 
  -1  18   5       29.61       49.76     32.50 o 
   0  18   5       80.40       55.42     37.78 o 
   1  18   5        8.06       22.70     34.00 o 
   2  18   5       22.92       47.29     38.20 o 
   3  18   5      101.81       46.92     44.26 o 
  -1  19   5        3.79       -4.26     34.72 o 
   0  19   5      153.70      203.58     41.63 o 
 -10   0   6      431.50      300.69     63.34 o 
  -8   0   6     1261.41     1223.12     53.41 o 
  -6   0   6     8628.48     8912.83    195.40 o 
  -4   0   6     7004.12     6646.78    168.62 o 
  -2   0   6     3247.37     3196.45     72.26 o 
   0   0   6     5702.49     4731.09    100.03 o 
   2   0   6    21230.43    18419.81    375.67 o 
   4   0   6    12676.09    11445.06    237.35 o 
   6   0   6      246.15      315.65     44.11 o 
   8   0   6      918.41     1170.47     79.88 o 
  10   0   6       11.04      127.70    111.43 o 
 -10   1   6      142.05      122.53     43.78 o 
  -9   1   6       92.75      139.39     38.24 o 
  -8   1   6        6.11        9.19     22.32 o 
  -7   1   6      205.60      225.39     22.18 o 
  -6   1   6     2343.65     2374.99     51.41 o 
  -5   1   6     2521.37     2517.50     78.11 o 
  -4   1   6     1707.88     1714.54     51.59 o 
  -3   1   6     7164.81     7167.70    116.57 o 
  -2   1   6     2150.07     2797.98     45.36 o 
  -1   1   6     4037.13     4036.13     61.45 o 
   0   1   6    15798.66    15606.65    240.33 o 
   1   1   6      242.38      211.10      9.85 o 
   2   1   6     9819.76     9311.84    158.38 o 
   3   1   6    10271.67    10690.81    156.28 o 
   4   1   6     5508.45     5482.16     83.33 o 
   5   1   6    11030.77    11008.68    162.71 o 
   6   1   6     4327.95     4615.75     88.27 o 
   7   1   6     5073.92     4753.06    122.11 o 
   8   1   6     2238.13     2290.20     80.61 o 
   9   1   6       45.24       64.42     42.72 o 
  10   1   6     1823.33     1616.48     79.03 o 
 -10   2   6      279.95      227.39     53.80 o 
  -9   2   6      146.37      185.82     31.95 o 
  -8   2   6      364.82      389.38     31.05 o 
  -7   2   6      549.44      500.18     33.23 o 
  -6   2   6      420.41      462.93     27.45 o 
  -5   2   6      119.76      107.57     20.71 o 
  -4   2   6      430.85      480.19     18.64 o 
  -3   2   6    17518.76    17466.06    255.23 o 
  -2   2   6     4566.58     4264.35     70.71 o 
  -1   2   6    39559.27    36565.21    778.45 o 
   0   2   6      297.51      490.92     12.09 o 
   1   2   6    28340.64    27680.88    397.37 o 
   2   2   6     6226.17     7162.54    105.76 o 
   3   2   6     1271.28     1135.48     22.07 o 
   4   2   6     5966.18     6104.86     92.26 o 
   5   2   6      303.10      275.36     11.64 o 
   6   2   6     2346.56     2518.98     55.45 o 
   7   2   6     2471.45     2320.49     74.39 o 
   8   2   6       70.20       35.98     36.78 o 
   9   2   6       76.97       15.90     43.39 o 
  10   2   6       27.71        4.37     49.93 o 
 -10   3   6       86.10       40.23     51.79 o 
  -9   3   6       32.51       60.78     34.91 o 
  -8   3   6     1333.10     1510.10     59.69 o 
  -7   3   6      137.19      157.93     21.62 o 
  -6   3   6     5950.47     6041.25    113.08 o 
  -5   3   6      231.73      206.83     17.27 o 
  -4   3   6     6203.32     7224.26    111.32 o 
  -3   3   6        1.96       -5.20      9.41 o 
  -2   3   6    23642.45    25613.75    369.14 o 
  -1   3   6     8770.27     8707.05    148.84 o 
   0   3   6    57737.84    54044.44   1092.97 o 
   1   3   6     2236.59     2215.74     36.41 o 
   2   3   6    27046.37    27075.00    415.00 o 
   3   3   6    34862.72    35875.07    515.05 o 
   4   3   6       15.42        4.25      7.89 o 
   5   3   6     6412.90     6351.04    115.69 o 
   6   3   6     2941.48     2904.43     62.34 o 
   7   3   6     2504.94     2437.66     57.79 o 
   8   3   6       41.88      -51.89     36.72 o 
   9   3   6      118.31       68.21     44.02 o 
  10   3   6       78.62       25.78     48.99 o 
 -10   4   6      247.80      274.92     70.27 o 
  -9   4   6        1.84       10.74     31.86 o 
  -8   4   6        3.13       26.26     29.63 o 
  -7   4   6       21.44       18.02     20.24 o 
  -6   4   6       95.09       55.96     17.99 o 
  -5   4   6        1.29      -13.80     14.56 o 
  -4   4   6      679.06      669.33     20.39 o 
  -3   4   6       40.59       42.31      9.94 o 
  -2   4   6     1075.68     1089.50     24.85 o 
  -1   4   6       11.19       11.84      9.23 o 
   0   4   6     8302.33     8678.99    128.38 o 
   1   4   6     5172.34     5226.35     79.42 o 
   2   4   6    34898.80    35045.91    535.90 o 
   3   4   6     3773.07     3471.21     55.06 o 
   4   4   6    16904.24    17530.71    298.63 o 
   5   4   6       18.78      -12.33     15.21 o 
   6   4   6     1553.15     1557.60     42.11 o 
   7   4   6     1503.71     1576.99     45.61 o 
   8   4   6      282.87      261.36     41.36 o 
   9   4   6      413.59      506.20     54.06 o 
  10   4   6       12.14      -39.98     50.87 o 
 -10   5   6        6.00       23.47     45.49 o 
  -9   5   6       37.26       32.36     42.81 o 
  -8   5   6      292.14      328.88     37.66 o 
  -7   5   6      633.39      691.82     38.78 o 
  -6   5   6     1158.08     1227.15     33.27 o 
  -5   5   6     4725.80     4644.65     76.77 o 
  -4   5   6     5566.37     6321.58     92.48 o 
  -3   5   6    14784.88    14866.71    217.84 o 
  -2   5   6     8027.79     9178.95    145.84 o 
  -1   5   6     7785.67     7833.46    134.97 o 
   0   5   6     4632.77     4868.18     99.52 o 
   1   5   6       42.32       47.08      8.51 o 
   2   5   6     5540.69     6208.37     94.11 o 
   3   5   6      593.05      794.35     19.80 o 
   4   5   6     3366.14     3255.52     64.94 o 
   5   5   6     6588.08     6554.63    120.01 o 
   6   5   6     1438.98     1366.37     40.89 o 
   7   5   6      442.06      422.83     28.14 o 
   8   5   6       80.55       82.63     38.87 o 
   9   5   6      130.84       90.80     46.68 o 
  10   5   6      217.51      213.62     57.87 o 
 -10   6   6      311.66      332.08     52.26 o 
  -9   6   6       69.77       69.97     50.39 o 
  -8   6   6      723.83      740.59     60.59 o 
  -7   6   6     1106.31     1274.60     49.41 o 
  -6   6   6     2566.18     2624.47     56.16 o 
  -5   6   6      141.18      170.18     16.47 o 
  -4   6   6     1034.49      975.39     24.36 o 
  -3   6   6     3574.52     3596.74     58.42 o 
  -2   6   6     1386.28     1190.95     26.81 o 
  -1   6   6     1307.02     1237.81     26.41 o 
   0   6   6    10852.28    11275.33    191.45 o 
   1   6   6      140.63      155.18     10.59 o 
   2   6   6      362.94      285.59     18.25 o 
   3   6   6       81.02       87.39     10.60 o 
   4   6   6      233.81      357.71     27.38 o 
   5   6   6      136.69      185.27     20.81 o 
   6   6   6      689.94      716.18     30.37 o 
   7   6   6      198.10      180.93     24.92 o 
   8   6   6      148.12      184.83     28.52 o 
   9   6   6       26.72       32.11     60.52 o 
  10   6   6       31.51       80.83     53.98 o 
 -10   7   6       77.85       55.33     52.04 o 
  -9   7   6      253.17      265.20     50.93 o 
  -8   7   6       54.25       83.02     42.51 o 
  -7   7   6      229.25      226.76     39.41 o 
  -6   7   6        7.53        2.05     20.06 o 
  -5   7   6      134.79      116.47     18.31 o 
  -4   7   6      313.25      194.08     16.28 o 
  -3   7   6        0.12      -16.02     10.68 o 
  -2   7   6     2062.91     1739.57     35.18 o 
  -1   7   6      802.59      844.34     31.92 o 
   0   7   6    12033.48    11196.67    190.93 o 
   1   7   6    15795.04    15754.19    230.25 o 
   2   7   6     8665.52     8333.06    134.71 o 
   3   7   6     7077.30     7243.05    130.75 o 
   4   7   6        3.94       27.55     16.69 o 
   5   7   6     1798.36     1825.84     68.88 o 
   6   7   6        0.99      -16.24     20.87 o 
   7   7   6      379.60      305.41     28.24 o 
   8   7   6      543.69      613.78     36.99 o 
   9   7   6      401.71      399.48     53.32 o 
  10   7   6      434.82      446.75     60.75 o 
  -9   8   6       35.50       27.07     47.29 o 
  -8   8   6      704.05      768.56     53.76 o 
  -7   8   6       14.28      -19.01     38.30 o 
  -6   8   6     1277.25     1274.15     52.73 o 
  -5   8   6     1687.07     1561.99     45.81 o 
  -4   8   6      109.11      162.87     16.48 o 
  -3   8   6      459.59      461.98     21.22 o 
  -2   8   6      148.10      141.62     18.24 o 
  -1   8   6     1114.91     1059.38     23.89 o 
   0   8   6     1761.39     1839.75     65.71 o 
   1   8   6      149.10      142.67     12.10 o 
   2   8   6     2617.41     2509.64     50.56 o 
   3   8   6     1762.93     1738.04     44.68 o 
   4   8   6     9878.55     9555.88    196.93 o 
   5   8   6      240.68      205.01     22.55 o 
   6   8   6     2002.78     2056.34     53.36 o 
   7   8   6     1439.15     1439.48     51.14 o 
   8   8   6       61.35       35.40     31.89 o 
   9   8   6      436.19      569.53     57.77 o 
  -9   9   6        0.23      -73.08     48.72 o 
  -8   9   6        2.61      -61.24     40.83 o 
  -7   9   6      231.10      343.00     45.46 o 
  -6   9   6      205.57      104.97     35.37 o 
  -5   9   6     4152.49     4002.71     81.29 o 
  -4   9   6       12.62       14.24     18.24 o 
  -3   9   6     4524.13     4124.21     87.31 o 
  -2   9   6      137.68      204.13     14.40 o 
  -1   9   6     6281.89     5744.14     88.67 o 
   0   9   6      795.71      811.45     33.54 o 
   1   9   6      995.53      918.23     23.57 o 
   2   9   6        0.66       12.30     12.10 o 
   3   9   6      151.56       98.94     17.37 o 
   4   9   6     6106.95     5701.78    107.41 o 
   5   9   6      228.07      201.06     23.84 o 
   6   9   6     4911.43     4940.42     99.89 o 
   7   9   6       56.93        2.39     27.41 o 
   8   9   6     1071.92     1077.87     75.30 o 
   9   9   6      194.08      159.16     36.95 o 
  -9  10   6      232.25      261.92     54.00 o 
  -8  10   6       16.06       10.97     44.62 o 
  -7  10   6      469.34      553.47     50.51 o 
  -6  10   6       73.01       37.92     35.63 o 
  -5  10   6      146.67      223.44     33.01 o 
  -4  10   6      623.72      537.68     27.14 o 
  -3  10   6       65.74       16.53     10.65 o 
  -2  10   6      156.35      161.48     17.52 o 
  -1  10   6     1115.63     1027.99     26.79 o 
   0  10   6     2759.29     2539.23     77.94 o 
   1  10   6      737.49      654.65     24.50 o 
   2  10   6     9623.79     9284.32    160.40 o 
   3  10   6      139.62      161.75     19.56 o 
   4  10   6     5315.69     5176.73     99.60 o 
   5  10   6      110.45       50.63     23.19 o 
   6  10   6     1803.95     1826.20     79.95 o 
   7  10   6      527.00      550.88     35.47 o 
   8  10   6      381.12      414.04     41.59 o 
   9  10   6      135.63      165.19     38.79 o 
  -8  11   6      319.10      268.87     53.52 o 
  -7  11   6      191.68      165.28     44.91 o 
  -6  11   6     1442.83     1462.04     77.47 o 
  -5  11   6      540.57      530.00     41.13 o 
  -4  11   6     1736.48     1935.34     49.33 o 
  -3  11   6       89.35      140.33     27.58 o 
  -2  11   6     5645.02     5665.48    104.18 o 
  -1  11   6     1855.05     1780.89     43.04 o 
   0  11   6     3664.80     3515.07     63.47 o 
   1  11   6     3144.25     2900.72     52.43 o 
   2  11   6      367.24      415.94     29.67 o 
   3  11   6     4396.98     4421.24    104.71 o 
   4  11   6      127.90      135.13     22.69 o 
   5  11   6        6.24      -27.80     23.17 o 
   6  11   6      234.90      196.53     28.96 o 
   7  11   6      199.25      153.09     32.37 o 
   8  11   6      139.97      107.18     38.09 o 
  -8  12   6       16.64       87.83     49.95 o 
  -7  12   6       80.42      120.54     47.83 o 
  -6  12   6       60.24       56.21     40.37 o 
  -5  12   6      621.61      667.52     45.33 o 
  -4  12   6      116.64      176.35     24.29 o 
  -3  12   6     2250.67     2016.37     63.95 o 
  -2  12   6      516.19      663.65     39.55 o 
  -1  12   6     1967.89     1772.96     44.55 o 
   0  12   6      269.95      368.38     35.12 o 
   1  12   6      372.84      331.79     20.28 o 
   2  12   6       52.94       73.60     19.25 o 
   3  12   6     1940.82     1722.74     65.49 o 
   4  12   6      755.74      795.96     33.30 o 
   5  12   6     1765.58     1591.89     48.37 o 
   6  12   6      149.88      108.32     29.45 o 
   7  12   6     1186.62     1263.27     50.69 o 
   8  12   6      204.30      189.99     42.81 o 
  -8  13   6      204.69      197.28     54.10 o 
  -7  13   6        3.34      -49.65     46.26 o 
  -6  13   6      968.54     1036.45     59.31 o 
  -5  13   6      170.59      148.30     39.05 o 
  -4  13   6     2839.51     2675.31    116.75 o 
  -3  13   6      326.89      335.89     35.63 o 
  -2  13   6     2983.02     3008.34     65.24 o 
  -1  13   6      613.15      709.78     31.69 o 
   0  13   6     1184.68     1217.33     37.02 o 
   1  13   6     1281.63     1316.71     38.74 o 
   2  13   6      311.16      264.88     24.63 o 
   3  13   6      359.29      322.02     34.02 o 
   4  13   6       19.78      -17.63     23.16 o 
   5  13   6       15.73       -7.27     28.31 o 
   6  13   6        1.01        6.03     29.87 o 
   7  13   6       15.52       17.08     34.91 o 
  -7  14   6      482.57      717.83    103.53 o 
  -6  14   6      517.19      520.70     68.66 o 
  -5  14   6      556.09      727.55     52.31 o 
  -4  14   6      369.34      345.59     40.21 o 
  -3  14   6        4.95      -10.55     13.38 o 
  -2  14   6      129.65      152.85     25.13 o 
  -1  14   6      541.85      536.51     28.95 o 
   0  14   6      831.43      817.14     32.06 o 
   1  14   6      887.66     1062.82     36.01 o 
   2  14   6     1064.48     1021.57     42.80 o 
   3  14   6        1.52       20.81     27.80 o 
   4  14   6       71.27       59.87     23.38 o 
   5  14   6        8.10       -7.62     33.85 o 
   6  14   6       26.81       -0.62     31.05 o 
   7  14   6       63.04       76.07     39.50 o 
  -6  15   6      126.40       96.26     48.90 o 
  -5  15   6      389.52      424.45     49.10 o 
  -4  15   6      191.62      120.03     39.30 o 
  -3  15   6      474.70      506.48     42.48 o 
  -2  15   6      170.84      119.15     31.46 o 
  -1  15   6      706.70      762.68     39.17 o 
   0  15   6      232.09      207.82     26.65 o 
   1  15   6      471.70      460.51     35.65 o 
   2  15   6       31.73       56.29     30.06 o 
   3  15   6       31.20        4.65     29.95 o 
   4  15   6      343.01      389.83     38.54 o 
   5  15   6       27.87      -20.86     30.46 o 
   6  15   6      425.25      445.39     42.92 o 
  -5  16   6       39.93       36.40     47.79 o 
  -4  16   6      248.79      240.55     45.86 o 
  -3  16   6      304.93      252.41     41.16 o 
  -2  16   6       49.21       53.24     28.61 o 
  -1  16   6      521.63      481.68     40.61 o 
   0  16   6      149.92      152.73     28.26 o 
   1  16   6      765.98      717.89     42.16 o 
   2  16   6      141.64      170.63     33.54 o 
   3  16   6      404.49      487.57     39.86 o 
   4  16   6     1334.70     1320.79     70.96 o 
   5  16   6      218.24      265.35     42.00 o 
  -4  17   6        4.24      -25.77     43.82 o 
  -3  17   6      157.34      228.29     44.88 o 
  -2  17   6        1.36      -44.50     29.66 o 
  -1  17   6        4.95        7.50     29.06 o 
   0  17   6      113.44       76.10     32.39 o 
   1  17   6      129.54      235.25     36.72 o 
   2  17   6       48.43       36.14     33.34 o 
   3  17   6       26.42        7.40     33.65 o 
   4  17   6      146.78      111.12     47.11 o 
  -3  18   6      116.39      143.55     47.58 o 
  -2  18   6      520.49      683.56     52.67 o 
  -1  18   6        1.24      -14.49     31.75 o 
   0  18   6      902.09      916.29     52.14 o 
   1  18   6        3.44      -24.86     36.78 o 
   2  18   6      673.73      555.96     55.63 o 
   3  18   6        0.17        3.72     37.90 o 
  -9   0   7        6.30       -8.14     86.65 o 
  -7   0   7       71.82       23.73     28.95 o 
  -5   0   7     1548.65     1600.74     59.86 o 
  -3   0   7      483.28      422.25     28.48 o 
  -1   0   7     4532.90     5353.52    114.11 o 
   1   0   7     6841.71     8480.96    175.94 o 
   3   0   7     7799.92     8968.77    187.11 o 
   5   0   7      233.84      305.14     18.27 o 
   7   0   7      631.59      701.41     60.89 o 
   9   0   7      741.89      775.92     81.85 o 
 -10   1   7        2.51       30.96     48.19 o 
  -9   1   7      373.80      393.55     50.91 o 
  -8   1   7      156.76      204.19     24.22 o 
  -7   1   7     2931.17     2981.09     85.47 o 
  -6   1   7     1187.18     1299.53     49.52 o 
  -5   1   7     3952.86     4369.34    104.92 o 
  -4   1   7     3503.24     3526.08     64.48 o 
  -3   1   7     6272.85     6764.42    103.70 o 
  -2   1   7       24.17       35.64      7.21 o 
  -1   1   7     5267.83     6092.96     91.25 o 
   0   1   7     4051.09     3869.25     59.20 o 
   1   1   7       24.81       12.11      8.91 o 
   2   1   7    26485.21    25601.91    427.75 o 
   3   1   7      996.02     1077.40     21.80 o 
   4   1   7    10586.02    10151.97    149.79 o 
   5   1   7       39.91       39.75     10.05 o 
   6   1   7      870.79      830.94     27.52 o 
   7   1   7      382.20      382.93     37.46 o 
   8   1   7      111.75      185.37     59.12 o 
   9   1   7      110.93       20.72     43.69 o 
  10   1   7      345.14      363.64     89.82 o 
 -10   2   7       17.87       88.62     52.61 o 
  -9   2   7       78.11       68.79     33.40 o 
  -8   2   7       69.89       23.60     20.85 o 
  -7   2   7      673.95      704.29     38.07 o 
  -6   2   7      686.52      582.78     24.79 o 
  -5   2   7       54.84       66.76     16.21 o 
  -4   2   7     2076.48     2003.90     39.84 o 
  -3   2   7        5.62        4.88      9.95 o 
  -2   2   7       11.73       11.99      8.70 o 
  -1   2   7     1154.06     1614.52     30.29 o 
   0   2   7      376.69      390.44     11.41 o 
   1   2   7      774.03     1069.51     20.88 o 
   2   2   7      292.96      336.78     13.92 o 
   3   2   7      978.26     1141.26     22.96 o 
   4   2   7     6766.34     6704.88    101.10 o 
   5   2   7     4258.65     4334.80     82.26 o 
   6   2   7     7921.17     7608.30    137.57 o 
   7   2   7       29.08       16.19     32.85 o 
   8   2   7       77.21       64.71     42.00 o 
   9   2   7      115.67       94.67     45.34 o 
  10   2   7      106.59       51.83     52.14 o 
 -10   3   7        7.26      -25.15     62.55 o 
  -9   3   7      329.13      163.01     52.85 o 
  -8   3   7      287.32      273.34     32.11 o 
  -7   3   7      744.90      760.55     40.28 o 
  -6   3   7      207.43      196.97     22.36 o 
  -5   3   7      148.44      173.17     17.34 o 
  -4   3   7     3053.91     3243.69     56.10 o 
  -3   3   7     8381.08     8241.12    124.61 o 
  -2   3   7       73.47       75.06     15.16 o 
  -1   3   7    11765.88    10613.36    169.91 o 
   0   3   7        3.49       -0.24      6.41 o 
   1   3   7    12638.93    12615.69    184.01 o 
   2   3   7        5.98       10.56      5.78 o 
   3   3   7     3195.61     3215.38     51.48 o 
   4   3   7      392.26      423.46     13.82 o 
   5   3   7    16409.31    16860.91    288.83 o 
   6   3   7      235.46      262.78     20.43 o 
   7   3   7    12792.32    13165.45    293.54 o 
   8   3   7     1052.66     1075.56     57.05 o 
   9   3   7     5105.02     4693.55    133.46 o 
  10   3   7      474.77      481.37     58.16 o 
 -10   4   7        0.62       70.24     66.43 o 
  -9   4   7      834.16      926.41     81.96 o 
  -8   4   7       26.37      -47.60     31.73 o 
  -7   4   7     1459.30     1556.69     43.54 o 
  -6   4   7        0.55       -8.26     17.74 o 
  -5   4   7        4.53       -6.75     14.94 o 
  -4   4   7     1995.06     2145.32     41.05 o 
  -3   4   7       50.79      112.53     11.28 o 
  -2   4   7     2049.19     2030.68     43.19 o 
  -1   4   7     6818.05     7820.36    135.53 o 
   0   4   7      785.71      813.62     19.90 o 
   1   4   7      377.78      467.61     18.01 o 
   2   4   7       24.98        5.83      8.26 o 
   3   4   7      683.65      796.39     18.93 o 
   4   4   7      259.89      199.45     16.55 o 
   5   4   7     1265.56     1435.40     38.53 o 
   6   4   7      222.68      195.39     20.26 o 
   7   4   7        1.06       -0.40     21.58 o 
   8   4   7       42.66       90.86     39.04 o 
   9   4   7      316.80      324.59     48.85 o 
  10   4   7       60.33       32.42     53.74 o 
 -10   5   7       63.09       78.58     47.21 o 
  -9   5   7      100.63       38.44     47.24 o 
  -8   5   7       83.43       63.77     39.50 o 
  -7   5   7       14.59       20.53     25.64 o 
  -6   5   7      823.65      816.44     30.96 o 
  -5   5   7       52.11       70.18     16.17 o 
  -4   5   7      380.14      379.82     22.92 o 
  -3   5   7      706.14      583.06     19.56 o 
  -2   5   7      350.44      389.08     23.00 o 
  -1   5   7     1877.46     2151.37     45.26 o 
   0   5   7     4049.81     3636.14     57.95 o 
   1   5   7        0.34       -2.29      8.25 o 
   2   5   7    54915.17    51863.17    742.97 o 
   3   5   7     1405.64     1388.49     29.04 o 
   4   5   7    15959.10    15809.65    271.06 o 
   5   5   7     5831.10     5955.62    110.89 o 
   6   5   7     2424.08     2354.58     60.11 o 
   7   5   7     1740.24     1814.34     51.60 o 
   8   5   7      154.37      191.63     43.75 o 
   9   5   7     1568.79     1377.79     68.86 o 
  10   5   7      371.68      358.41     59.73 o 
 -10   6   7      167.45      162.43     49.83 o 
  -9   6   7      318.38      323.96     49.12 o 
  -8   6   7      285.04      402.03     49.67 o 
  -7   6   7      834.73      828.48     49.44 o 
  -6   6   7     1057.63     1085.55     38.96 o 
  -5   6   7       39.88       26.57     20.07 o 
  -4   6   7     1824.00     1723.84     41.54 o 
  -3   6   7      675.18      694.87     21.58 o 
  -2   6   7     3833.80     4201.55     71.77 o 
  -1   6   7    10887.09    11866.36    201.58 o 
   0   6   7     2543.19     2540.14     67.62 o 
   1   6   7    10359.44    10534.04    156.49 o 
   2   6   7     1256.89     1307.28     30.81 o 
   3   6   7     7095.02     8083.46    129.24 o 
   4   6   7     1612.59     1517.22     42.12 o 
   5   6   7      175.10      166.32     22.90 o 
   6   6   7       49.98       48.23     20.79 o 
   7   6   7      156.84      207.18     26.23 o 
   8   6   7       42.37       35.68     27.80 o 
   9   6   7      151.38      172.34     49.68 o 
  10   6   7       48.94      -11.34     52.84 o 
 -10   7   7        0.29       -0.99     49.92 o 
  -9   7   7       45.58       15.12     46.87 o 
  -8   7   7       15.41      -41.37     41.79 o 
  -7   7   7       65.49       91.88     37.83 o 
  -6   7   7        1.19      -35.63     25.78 o 
  -5   7   7     2039.43     2019.97     51.03 o 
  -4   7   7      352.71      314.29     22.01 o 
  -3   7   7     6326.26     6468.87    107.25 o 
  -2   7   7     2429.59     2333.64     44.24 o 
  -1   7   7    15289.73    15168.42    236.53 o 
   0   7   7     1442.58     1466.40     37.65 o 
   1   7   7     9844.32     9339.85    140.09 o 
   2   7   7       27.90       81.61     12.62 o 
   3   7   7     1773.58     1554.12     33.46 o 
   4   7   7      300.21      309.18     21.05 o 
   5   7   7     4353.94     3691.26     75.62 o 
   6   7   7      909.41      835.72     33.93 o 
   7   7   7     1960.60     1942.00     53.96 o 
   8   7   7     1246.11     1318.90     52.17 o 
   9   7   7        4.93       90.68     54.88 o 
  -9   8   7       10.85      -31.33     48.10 o 
  -8   8   7       95.67       55.20     46.19 o 
  -7   8   7      296.23      315.02     42.86 o 
  -6   8   7      721.88      594.31     64.53 o 
  -5   8   7     3194.53     3210.65    111.33 o 
  -4   8   7      249.90      288.62     32.68 o 
  -3   8   7    10397.17    10475.81    181.22 o 
  -2   8   7      168.36      157.17     13.68 o 
  -1   8   7    13562.75    14795.28    216.58 o 
   0   8   7       40.04       40.21      9.88 o 
   1   8   7     5002.89     5388.39     84.55 o 
   2   8   7      592.64      579.17     19.56 o 
   3   8   7     5362.45     5218.48    150.05 o 
   4   8   7      756.51      777.84     33.54 o 
   5   8   7     2993.64     2849.88     64.49 o 
   6   8   7      673.24      772.67     33.38 o 
   7   8   7       23.41       28.35     26.30 o 
   8   8   7       14.00       40.31     30.72 o 
   9   8   7       53.71      109.16     51.62 o 
  -9   9   7      104.32       78.28     51.92 o 
  -8   9   7        3.40       10.49     44.36 o 
  -7   9   7     1102.33     1103.59     59.22 o 
  -6   9   7        0.28       29.14     35.57 o 
  -5   9   7     1511.89     1355.25     41.55 o 
  -4   9   7      243.83      227.64     22.80 o 
  -3   9   7     2996.45     2532.56     70.98 o 
  -2   9   7      168.14      122.11     16.90 o 
  -1   9   7      281.86      243.32     15.05 o 
   0   9   7     8244.40     7832.29    137.08 o 
   1   9   7      540.74      508.37     18.21 o 
   2   9   7    21246.68    19064.73    411.85 o 
   3   9   7      125.44      126.35     18.38 o 
   4   9   7     7262.10     7281.86    133.51 o 
   5   9   7       22.88        5.51     21.48 o 
   6   9   7     1137.15     1250.52     42.25 o 
   7   9   7      657.78      586.15     35.38 o 
   8   9   7      519.58      640.46     40.80 o 
   9   9   7      350.36      410.47     58.27 o 
  -9  10   7        2.82       19.96     55.54 o 
  -8  10   7      331.16      448.13     54.92 o 
  -7  10   7       87.26       68.90     42.34 o 
  -6  10   7      228.63      207.63     38.44 o 
  -5  10   7      377.46      375.22     36.60 o 
  -4  10   7     3236.72     3057.03     76.62 o 
  -3  10   7      647.59      650.58     27.35 o 
  -2  10   7     3392.52     3449.44     68.87 o 
  -1  10   7      381.60      521.81     23.32 o 
   0  10   7     4265.09     3989.12     96.36 o 
   1  10   7      411.56      409.05     18.17 o 
   2  10   7     3773.75     3697.79     63.91 o 
   3  10   7     2011.76     1782.17     49.00 o 
   4  10   7      174.81      145.62     22.15 o 
   5  10   7     2801.00     2989.79     68.27 o 
   6  10   7      161.96      207.67     27.63 o 
   7  10   7       24.28        7.75     28.85 o 
   8  10   7       17.82       19.31     42.69 o 
   9  10   7      201.12      230.66     44.63 o 
  -8  11   7        1.14       -0.71     50.55 o 
  -7  11   7     1349.24     1266.74     63.18 o 
  -6  11   7      277.23      388.59     44.83 o 
  -5  11   7      818.01      897.50     48.88 o 
  -4  11   7      108.38       75.19     23.35 o 
  -3  11   7      199.57      213.00     22.74 o 
  -2  11   7      761.56      626.29     26.93 o 
  -1  11   7      349.24      276.97     21.40 o 
   0  11   7      776.42      681.33     53.94 o 
   1  11   7     2351.05     2282.99     51.67 o 
   2  11   7       27.56       11.55     17.48 o 
   3  11   7     4701.16     4751.84     92.04 o 
   4  11   7      107.83       69.24     21.30 o 
   5  11   7     3636.26     3604.53     77.85 o 
   6  11   7      422.67      408.43     32.67 o 
   7  11   7     1952.40     1912.41     58.13 o 
   8  11   7      575.02      595.12     46.49 o 
  -8  12   7      169.38      116.44     54.43 o 
  -7  12   7      658.03      727.48     56.80 o 
  -6  12   7      623.00      719.50     51.51 o 
  -5  12   7     1652.87     1816.40     68.32 o 
  -4  12   7      475.17      547.29     30.64 o 
  -3  12   7     2813.10     2891.28     64.18 o 
  -2  12   7     1134.79     1064.54     34.50 o 
  -1  12   7      171.68      222.83     28.76 o 
   0  12   7     1330.28     1128.08     37.60 o 
   1  12   7     1085.30     1051.61     57.90 o 
   2  12   7      785.58      806.25     31.42 o 
   3  12   7      419.46      438.71     26.78 o 
   4  12   7        6.26      -20.73     19.51 o 
   5  12   7      130.33      140.99     27.56 o 
   6  12   7      155.25      127.26     29.86 o 
   7  12   7      165.45      157.03     36.14 o 
   8  12   7       31.99       25.67     37.41 o 
  -7  13   7      417.47      414.06     74.11 o 
  -6  13   7       36.18       42.18     43.81 o 
  -5  13   7      323.75      453.26     45.50 o 
  -4  13   7       40.48       54.30     26.08 o 
  -3  13   7      729.84      846.12     34.94 o 
  -2  13   7        0.91      -28.15     22.08 o 
  -1  13   7       31.77       87.96     26.97 o 
   0  13   7      492.43      491.66     26.07 o 
   1  13   7      709.51      618.24     32.37 o 
   2  13   7     1548.99     1542.25     52.00 o 
   3  13   7     1653.19     1570.64     48.98 o 
   4  13   7        8.04       -9.41     23.16 o 
   5  13   7     1099.31     1114.53     42.79 o 
   6  13   7      143.75      161.38     31.31 o 
   7  13   7      474.92      401.51     39.13 o 
  -7  14   7      490.56      498.57     57.93 o 
  -6  14   7       69.16       76.01     48.06 o 
  -5  14   7      256.26      272.78     46.00 o 
  -4  14   7      657.27      816.70     49.83 o 
  -3  14   7        6.24       16.00     25.75 o 
  -2  14   7      584.01      716.90     33.75 o 
  -1  14   7       15.42        1.76     22.96 o 
   0  14   7     1715.10     1715.47     82.49 o 
   1  14   7       46.80        4.72     27.51 o 
   2  14   7      133.41      187.99     31.13 o 
   3  14   7      180.65      175.17     31.06 o 
   4  14   7      347.52      232.11     33.14 o 
   5  14   7      145.45      116.25     38.72 o 
   6  14   7      703.17      792.77     42.12 o 
   7  14   7      260.10      218.19     38.56 o 
  -6  15   7      169.43      252.61     52.78 o 
  -5  15   7      112.04      145.57     45.15 o 
  -4  15   7       45.40       70.32     40.16 o 
  -3  15   7       61.60       87.44     28.24 o 
  -2  15   7        0.15        2.15     26.46 o 
  -1  15   7      102.24       82.34     25.92 o 
   0  15   7       41.30       95.27     24.85 o 
   1  15   7      275.27      320.56     35.06 o 
   2  15   7       32.68       58.05     29.82 o 
   3  15   7        5.45       -1.16     30.56 o 
   4  15   7       11.51       35.41     34.59 o 
   5  15   7       23.78        0.39     35.44 o 
   6  15   7      116.59      137.47     43.58 o 
  -5  16   7       88.92      156.40     48.43 o 
  -4  16   7      485.68      618.23     52.77 o 
  -3  16   7     1179.28     1219.61     62.40 o 
  -2  16   7      279.07      345.42     33.48 o 
  -1  16   7      683.84      831.09     38.62 o 
   0  16   7      437.54      390.13     30.21 o 
   1  16   7      100.34       86.66     34.48 o 
   2  16   7        0.38      -47.56     31.71 o 
   3  16   7      560.36      513.69     41.05 o 
   4  16   7        4.03        2.02     36.28 o 
   5  16   7      139.21      135.82     39.05 o 
  -4  17   7        3.27       -5.89     45.52 o 
  -3  17   7        0.32       23.98     42.31 o 
  -2  17   7       27.89      -17.47     31.27 o 
  -1  17   7       93.85       55.96     32.64 o 
   0  17   7       44.78       57.51     35.64 o 
   1  17   7      180.60      190.81     36.35 o 
   2  17   7        0.77       26.56     35.45 o 
   3  17   7      116.91      217.22     41.03 o 
   4  17   7       64.97       56.63     37.90 o 
  -2  18   7       11.61       33.61     37.76 o 
  -1  18   7      900.97     1046.74     81.97 o 
   0  18   7       49.75       67.56     37.98 o 
   1  18   7      514.33      632.55     66.68 o 
   2  18   7      109.17      150.18     39.09 o 
 -10   0   8      106.37      235.55     91.45 o 
  -8   0   8        0.93       13.19     33.87 o 
  -6   0   8      169.17      112.05     25.63 o 
  -4   0   8       83.53       33.25     19.88 o 
  -2   0   8      547.18      317.56     23.91 o 
   0   0   8    10381.22    12039.38    248.56 o 
   2   0   8    33733.92    32597.13    660.89 o 
   4   0   8    13904.96    13562.55    280.80 o 
   6   0   8      756.24      698.02     69.18 o 
   8   0   8      420.31      432.68    136.43 o 
  10   0   8       39.91      -74.11     75.89 o 
 -10   1   8      384.05      391.52     53.66 o 
  -9   1   8        4.38       30.43     33.94 o 
  -8   1   8     1126.11     1120.65     47.54 o 
  -7   1   8      496.64      471.84     25.73 o 
  -6   1   8     2567.53     2646.91     66.43 o 
  -5   1   8      806.75      756.53     27.29 o 
  -4   1   8      290.32      272.38     18.00 o 
  -3   1   8        4.17       14.40     14.31 o 
  -2   1   8     2726.14     2532.14     42.64 o 
  -1   1   8     3599.35     3605.59     56.50 o 
   0   1   8    13251.38    14449.79    209.98 o 
   1   1   8    20413.81    19957.28    646.11 o 
   2   1   8     7578.90     8255.58    142.01 o 
   3   1   8     2740.25     2775.30     45.48 o 
   4   1   8    25008.94    26048.87    376.01 o 
   5   1   8       43.96       61.04     10.67 o 
   6   1   8    13703.91    13896.63    303.41 o 
   7   1   8      768.41      779.10     44.16 o 
   8   1   8     3036.15     2962.01    101.89 o 
   9   1   8     1210.68     1287.13     67.74 o 
  10   1   8      744.88      753.88     89.56 o 
 -10   2   8       63.38       43.32     73.67 o 
  -9   2   8       10.81       14.52     32.84 o 
  -8   2   8      199.43      249.74     27.03 o 
  -7   2   8      344.11      391.21     44.42 o 
  -6   2   8      104.65       76.78     19.63 o 
  -5   2   8      382.01      405.50     21.68 o 
  -4   2   8       64.08       78.77     14.68 o 
  -3   2   8     1127.63     1214.67     39.33 o 
  -2   2   8     6089.92     6755.90    109.47 o 
  -1   2   8      591.74      532.10     14.69 o 
   0   2   8     9501.47    11416.58    192.26 o 
   1   2   8      944.18     1004.14     23.72 o 
   2   2   8     1834.40     2154.37     38.86 o 
   3   2   8      624.74      651.00     16.75 o 
   4   2   8      596.87      746.83     18.73 o 
   5   2   8     1370.19     1446.04     36.56 o 
   6   2   8       14.10        9.41     16.94 o 
   7   2   8      334.94      364.95     37.84 o 
   8   2   8      107.17      129.15     39.38 o 
   9   2   8       98.79      124.26     45.42 o 
  10   2   8      194.65      222.73     56.84 o 
 -10   3   8       21.07       10.21     65.79 o 
  -9   3   8       76.36       44.09     40.41 o 
  -8   3   8        5.99      -11.59     31.38 o 
  -7   3   8       71.09       76.17     23.94 o 
  -6   3   8      555.86      545.51     31.37 o 
  -5   3   8        0.80        0.88     15.92 o 
  -4   3   8       18.19       23.82     13.62 o 
  -3   3   8     1080.42     1215.34     36.19 o 
  -2   3   8      108.73      146.40     13.44 o 
  -1   3   8    10127.18     9969.09    157.97 o 
   0   3   8    10095.41    10488.16    154.58 o 
   1   3   8     8484.01     9011.06    133.25 o 
   2   3   8     2224.08     2493.88     58.79 o 
   3   3   8     4406.35     4448.03     69.35 o 
   4   3   8     1421.38     1145.79     24.40 o 
   5   3   8      734.80      772.97     28.75 o 
   6   3   8      510.83      466.51     23.65 o 
   7   3   8      135.95      146.28     35.51 o 
   8   3   8      758.11      703.64     51.11 o 
   9   3   8      111.31      132.13     48.94 o 
  10   3   8      176.70       83.27     53.24 o 
 -10   4   8      105.21      106.70     46.95 o 
  -9   4   8      208.75      193.54     45.05 o 
  -8   4   8       10.96       -4.38     37.66 o 
  -7   4   8      309.77      303.19     35.02 o 
  -6   4   8      238.77      355.34     28.43 o 
  -5   4   8     1507.79     1399.44     34.41 o 
  -4   4   8     4302.07     4360.59     72.22 o 
  -3   4   8     4319.36     4094.70     66.47 o 
  -2   4   8    28063.45    28621.98    475.76 o 
  -1   4   8     6962.20     6689.05    118.14 o 
   0   4   8     2970.41     3539.39     56.60 o 
   1   4   8      780.10      851.68     20.30 o 
   2   4   8       16.35       34.82      9.38 o 
   3   4   8     1284.00     1187.73     25.07 o 
   4   4   8        2.41       14.52     14.71 o 
   5   4   8      440.93      427.12     21.99 o 
   6   4   8       28.10       24.83     19.12 o 
   7   4   8      412.52      464.69     31.93 o 
   8   4   8      294.33      331.72     45.95 o 
   9   4   8       26.69       88.06     45.80 o 
  10   4   8      395.10      519.94     60.30 o 
 -10   5   8       59.44      129.00     49.30 o 
  -9   5   8       21.68       73.68     43.72 o 
  -8   5   8       91.58       38.64     62.93 o 
  -7   5   8     1417.17     1560.06     49.71 o 
  -6   5   8      547.74      588.38     34.26 o 
  -5   5   8     2850.28     2849.82     66.50 o 
  -4   5   8      491.28      554.28     22.58 o 
  -3   5   8     1168.41     1097.51     28.94 o 
  -2   5   8    10139.96    10934.83    187.85 o 
  -1   5   8     3292.15     3298.69     63.63 o 
   0   5   8     4644.80     4122.32     65.26 o 
   1   5   8     4762.28     4604.18     83.91 o 
   2   5   8     1730.00     1622.43     31.28 o 
   3   5   8       66.63       71.87      9.95 o 
   4   5   8      620.96      629.65     23.72 o 
   5   5   8       99.84       97.56     19.44 o 
   6   5   8     1666.54     1648.38     49.17 o 
   7   5   8      742.19      809.26     34.02 o 
   8   5   8     1184.83      995.71     60.33 o 
   9   5   8     1656.00     1639.14    109.81 o 
  10   5   8       26.54        0.69     51.29 o 
 -10   6   8       44.12       95.50     49.58 o 
  -9   6   8       97.13      -41.45     44.83 o 
  -8   6   8      174.62      183.92     44.11 o 
  -7   6   8        4.91       -2.62     37.87 o 
  -6   6   8     4146.01     4068.02     84.89 o 
  -5   6   8      159.72      166.95     30.58 o 
  -4   6   8     6510.82     6163.10    233.64 o 
  -3   6   8       25.35       14.36     16.04 o 
  -2   6   8     6379.25     6914.92    123.61 o 
  -1   6   8      641.70      536.76     26.35 o 
   0   6   8    11682.59    12393.52    183.24 o 
   1   6   8      207.82      229.88     13.97 o 
   2   6   8    11978.22    12575.71    185.42 o 
   3   6   8      107.48       86.78     15.76 o 
   4   6   8     5050.32     4880.64     92.11 o 
   5   6   8       22.85       22.16     18.84 o 
   6   6   8       32.18       43.51     21.54 o 
   7   6   8      278.54      197.11     26.64 o 
   8   6   8      250.38      273.38     46.95 o 
   9   6   8       24.62        9.33     49.17 o 
  -9   7   8       34.09       -9.29     47.82 o 
  -8   7   8      571.56      595.53     58.17 o 
  -7   7   8      559.45      588.77     48.45 o 
  -6   7   8     3074.02     3191.24     78.85 o 
  -5   7   8        1.16      -14.65     34.14 o 
  -4   7   8     1360.61     1541.15     42.09 o 
  -3   7   8       36.98       47.36     16.94 o 
  -2   7   8     7953.13     8341.64    154.53 o 
  -1   7   8       21.28       66.47     15.08 o 
   0   7   8     7896.90     7799.94    126.19 o 
   1   7   8      339.70      376.63     15.71 o 
   2   7   8      556.25      648.15     19.88 o 
   3   7   8      225.51      252.37     17.81 o 
   4   7   8     8775.54     8174.56    230.92 o 
   5   7   8      577.95      681.28     46.54 o 
   6   7   8     7092.10     7067.45    132.79 o 
   7   7   8       67.22      109.04     29.56 o 
   8   7   8     2071.25     2029.45     59.63 o 
   9   7   8       84.90       87.86     49.62 o 
  -9   8   8      123.14      111.19     51.67 o 
  -8   8   8        6.63      -13.74     43.68 o 
  -7   8   8      107.56      103.35     49.82 o 
  -6   8   8      186.18      135.35     26.21 o 
  -5   8   8     1957.40     1919.85     59.05 o 
  -4   8   8     1838.32     1902.50     47.85 o 
  -3   8   8     5832.37     5672.39    105.14 o 
  -2   8   8     1955.33     2122.92     48.30 o 
  -1   8   8     4396.16     4307.33     81.47 o 
   0   8   8      238.77      290.73     18.05 o 
   1   8   8      139.73      154.62     12.90 o 
   2   8   8      103.15       51.32     13.50 o 
   3   8   8      108.06      139.40     18.44 o 
   4   8   8      293.55      276.70     22.05 o 
   5   8   8      377.13      342.90     25.91 o 
   6   8   8      390.05      398.05     28.34 o 
   7   8   8     1280.44     1272.34     62.00 o 
   8   8   8       21.34        2.18     30.61 o 
   9   8   8       85.81       84.71     57.91 o 
  -9   9   8       26.44       48.37     78.77 o 
  -8   9   8      279.50      230.34     50.46 o 
  -7   9   8      202.38      141.90     44.89 o 
  -6   9   8      873.45      947.68     51.62 o 
  -5   9   8      440.79      414.14     34.56 o 
  -4   9   8     2122.66     2290.65     54.38 o 
  -3   9   8     2117.65     1887.77     46.92 o 
  -2   9   8      337.96      433.38     22.82 o 
  -1   9   8     1719.57     1613.18     81.41 o 
   0   9   8      499.82      367.02     39.42 o 
   1   9   8      422.19      410.18     17.57 o 
   2   9   8     2001.96     2094.49     43.63 o 
   3   9   8      532.05      562.75     35.94 o 
   4   9   8      342.46      412.07     24.13 o 
   5   9   8       23.21       24.48     22.81 o 
   6   9   8      289.51      261.72     33.52 o 
   7   9   8     1093.65     1133.67     47.03 o 
   8   9   8      554.03      511.61     38.18 o 
   9   9   8      550.71      610.25     62.49 o 
  -9  10   8       30.72      -37.47     89.03 o 
  -8  10   8      227.15      289.73     55.10 o 
  -7  10   8        1.91       -8.38     43.65 o 
  -6  10   8      703.27      610.23     47.88 o 
  -5  10   8      357.82      345.33     28.19 o 
  -4  10   8      166.26      174.49     32.44 o 
  -3  10   8       60.13       60.53     19.49 o 
  -2  10   8       30.21       25.38     19.82 o 
  -1  10   8     2520.24     2382.58     53.48 o 
   0  10   8      383.42      227.92     30.90 o 
   1  10   8      213.57      211.36     17.42 o 
   2  10   8     1257.56     1059.15     34.68 o 
   3  10   8     1097.73     1144.54     35.19 o 
   4  10   8       70.54       31.13     21.40 o 
   5  10   8      115.44      109.97     24.84 o 
   6  10   8       10.09       26.74     26.39 o 
   7  10   8      382.98      413.91     40.80 o 
   8  10   8      108.49      114.61     34.39 o 
  -8  11   8      362.58      214.92     55.18 o 
  -7  11   8       42.57      -31.71     46.60 o 
  -6  11   8       58.92        0.33     40.91 o 
  -5  11   8       36.34       20.58     30.48 o 
  -4  11   8      139.14       57.97     16.35 o 
  -3  11   8      533.83      616.17     29.22 o 
  -2  11   8      143.23      155.74     22.03 o 
  -1  11   8     2142.22     2372.20     78.06 o 
   0  11   8      904.37      755.78     61.68 o 
   1  11   8     3247.38     3304.40     75.60 o 
   2  11   8      984.75      999.77     38.55 o 
   3  11   8      171.89      193.74     22.48 o 
   4  11   8       66.41       72.72     21.56 o 
   5  11   8       29.15       29.70     25.65 o 
   6  11   8      107.23       58.10     27.58 o 
   7  11   8        0.13        0.27     30.69 o 
   8  11   8       23.28        1.16     38.58 o 
  -8  12   8        4.36        0.43     54.35 o 
  -7  12   8       40.37       24.72     47.52 o 
  -6  12   8       38.22       35.43     42.52 o 
  -5  12   8      718.85      744.37     49.41 o 
  -4  12   8       54.83       22.36     16.08 o 
  -3  12   8     1141.29     1076.24     57.87 o 
  -2  12   8      337.12      339.73     25.96 o 
  -1  12   8     2673.89     2532.65     87.32 o 
   0  12   8     1657.96     1596.07     52.63 o 
   1  12   8      689.27      704.27     50.77 o 
   2  12   8     8535.75     8274.28    182.05 o 
   3  12   8      831.05      844.20     40.10 o 
   4  12   8     3484.68     3686.34     78.64 o 
   5  12   8      965.17      902.46     50.14 o 
   6  12   8      155.00      261.82     31.75 o 
   7  12   8      680.91      676.93     41.22 o 
  -7  13   8       37.86       12.16     51.73 o 
  -6  13   8        3.87       29.69     46.17 o 
  -5  13   8       36.19       16.20     39.43 o 
  -4  13   8        4.59      -25.89     20.84 o 
  -3  13   8        3.83      -24.17     24.61 o 
  -2  13   8      234.77      287.45     26.57 o 
  -1  13   8      375.25      386.36     27.69 o 
   0  13   8      230.05      274.68     38.80 o 
   1  13   8       18.41       27.71     23.02 o 
   2  13   8     1477.62     1457.29     51.21 o 
   3  13   8       18.53       24.47     28.28 o 
   4  13   8     1698.94     1581.98     56.07 o 
   5  13   8      486.44      490.65     35.44 o 
   6  13   8     1072.01     1089.10     55.20 o 
   7  13   8      435.32      486.95     39.81 o 
  -7  14   8        0.95      -38.64     49.53 o 
  -6  14   8      128.14       94.49     47.01 o 
  -5  14   8       74.20       85.22     42.04 o 
  -4  14   8     1151.45     1152.09     56.32 o 
  -3  14   8       64.99       66.81     31.87 o 
  -2  14   8     2201.10     2213.27     64.76 o 
  -1  14   8      541.37      628.81     32.96 o 
   0  14   8     2595.43     2422.92     70.53 o 
   1  14   8      292.90      339.51     32.39 o 
   2  14   8     2822.19     2555.35    104.91 o 
   3  14   8      102.90       76.21     29.77 o 
   4  14   8     1112.95     1096.25     49.17 o 
   5  14   8      707.71      780.26     67.40 o 
   6  14   8      344.94      387.62     40.66 o 
  -6  15   8      131.48      150.34     50.38 o 
  -5  15   8        0.51       25.25     45.40 o 
  -4  15   8       75.57       55.28     42.57 o 
  -3  15   8       93.45      215.54     31.82 o 
  -2  15   8      111.90       90.78     27.88 o 
  -1  15   8      268.32      345.04     30.48 o 
   0  15   8        3.52       31.96     20.19 o 
   1  15   8       56.60       82.53     30.83 o 
   2  15   8      782.15      815.49     43.95 o 
   3  15   8       75.72      120.44     33.76 o 
   4  15   8      350.85      298.70     37.20 o 
   5  15   8        7.32       13.00     36.61 o 
   6  15   8      408.09      319.67     45.54 o 
  -5  16   8       25.25       48.31     49.48 o 
  -4  16   8      177.65      208.00     45.80 o 
  -3  16   8      110.96       66.83     32.61 o 
  -2  16   8      209.87      134.06     31.16 o 
  -1  16   8       98.61      104.76     29.48 o 
   0  16   8      102.63       75.59     31.87 o 
   1  16   8      466.87      461.48     39.51 o 
   2  16   8      124.07      209.01     35.69 o 
   3  16   8      679.63      805.30     46.96 o 
   4  16   8       18.47       11.13     35.89 o 
   5  16   8      833.41      975.58     84.40 o 
  -4  17   8       62.12       66.20     48.05 o 
  -3  17   8       79.04      119.92     44.75 o 
  -2  17   8       79.85      182.77     34.08 o 
  -1  17   8       13.59      -13.89     31.41 o 
   0  17   8      100.67      211.00     39.57 o 
   1  17   8        0.00      -14.65     35.38 o 
   2  17   8       98.82        0.64     35.85 o 
   3  17   8       74.74       96.15     38.48 o 
  -2  18   8       50.85       50.22     40.69 o 
  -1  18   8       64.68       96.25     36.35 o 
   0  18   8        2.44       43.53     39.25 o 
   1  18   8       12.57       -4.30     37.51 o 
   2  18   8       13.64       16.60     39.90 o 
  -9   0   9       32.04       19.24     61.03 o 
  -7   0   9      148.02      178.50     33.34 o 
  -5   0   9     1423.29     1683.78     73.79 o 
  -3   0   9     6690.38     7672.12    199.80 o 
  -1   0   9     3795.81     4272.99     94.15 o 
   1   0   9    10839.38    11828.26    281.13 o 
   3   0   9    18633.07    19700.04    403.76 o 
   5   0   9     4510.90     4385.55     99.08 o 
   7   0   9      144.57      164.04     47.65 o 
   9   0   9     1572.36     1458.05     99.03 o 
 -10   1   9       73.88      -30.09     87.32 o 
  -9   1   9        1.53      -29.82     36.73 o 
  -8   1   9      747.59      788.47     47.54 o 
  -7   1   9      321.02      332.22     25.16 o 
  -6   1   9     3736.43     3952.95     81.07 o 
  -5   1   9     3990.63     3733.18     66.19 o 
  -4   1   9     4237.10     4236.23     92.07 o 
  -3   1   9    11720.27    11364.03    169.87 o 
  -2   1   9     5239.00     5055.32     78.79 o 
  -1   1   9    33104.49    33601.52    483.68 o 
   0   1   9    12783.57    13049.94    190.62 o 
   1   1   9    11565.58    12624.83    196.62 o 
   2   1   9    19028.11    18600.84    269.46 o 
   3   1   9     4940.78     5176.23     92.94 o 
   4   1   9     3561.00     3238.27     53.08 o 
   5   1   9     5651.94     5415.91     99.92 o 
   6   1   9      634.73      597.70     37.34 o 
   7   1   9     1215.04     1109.30     79.90 o 
   8   1   9      316.94      408.49     45.02 o 
   9   1   9      573.23      565.11     54.88 o 
  10   1   9        4.53      -22.55     52.90 o 
 -10   2   9       49.08       38.71     63.21 o 
  -9   2   9       78.30      132.47     40.61 o 
  -8   2   9       46.31      -20.00     28.57 o 
  -7   2   9       47.80       31.60     24.00 o 
  -6   2   9      108.10       46.63     19.47 o 
  -5   2   9     1060.61     1091.12     32.90 o 
  -4   2   9      199.88      170.89     18.05 o 
  -3   2   9     4798.67     5004.80     79.77 o 
  -2   2   9      194.09      206.76     10.19 o 
  -1   2   9    11095.85    12448.33    182.96 o 
   0   2   9     3968.63     3756.84     63.13 o 
   1   2   9    26919.43    28662.88    479.42 o 
   2   2   9     2186.95     2119.48     39.13 o 
   3   2   9     7149.01     7602.88    114.05 o 
   4   2   9     2224.83     2050.96     36.73 o 
   5   2   9       24.06       -6.82     15.27 o 
   6   2   9     1268.61     1209.49     35.86 o 
   7   2   9       75.79       33.96     32.62 o 
   8   2   9      268.18      239.94     42.79 o 
   9   2   9       14.26        3.48     45.51 o 
  10   2   9       11.38       21.87     58.61 o 
 -10   3   9       72.35      115.86     54.05 o 
  -9   3   9     1002.86     1084.90     57.63 o 
  -8   3   9      401.77      462.88     34.52 o 
  -7   3   9     2027.92     2237.69     58.83 o 
  -6   3   9     3407.84     3088.85     77.98 o 
  -5   3   9     2887.99     2780.95     80.74 o 
  -4   3   9     6526.14     6249.55     99.02 o 
  -3   3   9    21395.65    20928.15    287.97 o 
  -2   3   9    12106.46    11215.58    192.28 o 
  -1   3   9     3036.80     2665.40     48.28 o 
   0   3   9     8706.19     8083.59    120.61 o 
   1   3   9     2636.33     3522.39     56.32 o 
   2   3   9     6698.48     7032.33    105.76 o 
   3   3   9     3046.91     3225.54     52.68 o 
   4   3   9      205.96      195.63     11.98 o 
   5   3   9       95.74      137.89     17.82 o 
   6   3   9       42.02       57.62     19.04 o 
   7   3   9        9.81      -31.37     32.45 o 
   8   3   9        8.22       23.94     38.25 o 
   9   3   9      102.60       93.84     46.73 o 
  10   3   9        0.60       -5.67     54.29 o 
 -10   4   9        7.68      -47.65     46.16 o 
  -9   4   9       92.89       54.31     41.77 o 
  -8   4   9       55.20       48.03     39.37 o 
  -7   4   9      110.69       62.70     27.92 o 
  -6   4   9       63.13       24.76     24.03 o 
  -5   4   9     2172.73     1999.21     51.22 o 
  -4   4   9     1561.08     1657.35     44.66 o 
  -3   4   9     1548.36     1491.77     33.53 o 
  -2   4   9     4177.73     4636.11     86.42 o 
  -1   4   9     3662.01     4155.18     77.74 o 
   0   4   9     2372.04     2274.94     39.38 o 
   1   4   9      491.97      632.60     17.39 o 
   2   4   9     3088.34     2854.23     47.67 o 
   3   4   9       73.56       64.98     10.36 o 
   4   4   9    10387.77    10355.96    180.96 o 
   5   4   9     1138.16     1126.90     33.99 o 
   6   4   9     3803.01     3767.33     78.06 o 
   7   4   9       14.03      -46.26     34.70 o 
   8   4   9      165.47      145.15     43.66 o 
   9   4   9        0.33       -8.95     46.13 o 
  10   4   9        9.79      -49.59     52.60 o 
 -10   5   9       84.38       93.08     48.39 o 
  -9   5   9      958.44     1018.49     87.91 o 
  -8   5   9       34.07       28.49     40.52 o 
  -7   5   9     2784.66     2886.47     90.82 o 
  -6   5   9      698.79      696.66     33.82 o 
  -5   5   9     4995.98     5182.36    100.48 o 
  -4   5   9      439.97      468.98     25.05 o 
  -3   5   9    14526.53    14218.53    243.12 o 
  -2   5   9       79.35      111.01     16.08 o 
  -1   5   9     2679.91     2487.27     51.72 o 
   0   5   9    15968.18    15939.43    233.36 o 
   1   5   9       23.44       21.91     10.08 o 
   2   5   9     7388.42     6951.84    105.67 o 
   3   5   9      578.78      711.86     20.97 o 
   4   5   9     3015.17     2778.40     58.29 o 
   5   5   9     2062.19     2129.91     50.85 o 
   6   5   9      515.33      525.09     34.72 o 
   7   5   9     2900.80     2928.70     67.53 o 
   8   5   9      231.74      239.18     65.12 o 
   9   5   9      241.53      161.94     51.06 o 
 -10   6   9       17.23       -9.51     49.21 o 
  -9   6   9        4.11       75.35     47.58 o 
  -8   6   9       72.05       39.44     43.32 o 
  -7   6   9       26.77      -27.06     27.48 o 
  -6   6   9      245.27      217.64     28.84 o 
  -5   6   9     1766.11     1748.02     54.06 o 
  -4   6   9      450.42      453.77     25.69 o 
  -3   6   9      582.02      636.78     25.95 o 
  -2   6   9     1949.80     2102.94     47.83 o 
  -1   6   9     2369.17     1896.65     43.48 o 
   0   6   9      184.83      250.14     17.03 o 
   1   6   9     9692.14     9331.90    139.98 o 
   2   6   9        2.18        1.06     11.44 o 
   3   6   9      127.72       82.74     12.12 o 
   4   6   9      471.83      399.27     22.00 o 
   5   6   9       27.34       -6.02     18.97 o 
   6   6   9      351.82      357.96     27.70 o 
   7   6   9      922.95      939.06     42.31 o 
   8   6   9      162.25      220.32     47.69 o 
   9   6   9     1461.85     1480.77     75.65 o 
  -9   7   9      144.37       78.78     48.31 o 
  -8   7   9       12.30       43.67     44.45 o 
  -7   7   9      439.54      316.70     44.91 o 
  -6   7   9      342.32      328.71     30.39 o 
  -5   7   9        1.81       -6.99     23.00 o 
  -4   7   9     2133.39     2158.89     52.99 o 
  -3   7   9      933.83      878.74     30.76 o 
  -2   7   9     3233.19     3469.75     92.08 o 
  -1   7   9     3471.37     3340.33     76.01 o 
   0   7   9     1935.89     1857.30     47.09 o 
   1   7   9     2417.12     2421.99     43.66 o 
   2   7   9      686.97      690.84     35.30 o 
   3   7   9     8609.12     8663.60    153.45 o 
   4   7   9        8.73       25.96     20.12 o 
   5   7   9    10888.10    10687.72    207.79 o 
   6   7   9       81.93       90.42     25.91 o 
   7   7   9     3196.58     3109.67     79.19 o 
   8   7   9      448.72      530.37     52.33 o 
   9   7   9      242.80      219.55     54.97 o 
  -9   8   9       18.76       18.07     51.76 o 
  -8   8   9      105.65       98.91     54.99 o 
  -7   8   9       23.21       -3.15     41.48 o 
  -6   8   9       30.30      -11.83     26.70 o 
  -5   8   9       30.37       35.84     23.66 o 
  -4   8   9     1301.34     1258.14     42.60 o 
  -3   8   9      305.09      329.58     30.88 o 
  -2   8   9     1655.70     1606.54     67.57 o 
  -1   8   9      797.01      905.42     44.70 o 
   0   8   9     2111.43     1888.81     98.25 o 
   1   8   9      135.92      131.51     13.13 o 
   2   8   9     1946.91     1794.92     43.41 o 
   3   8   9        5.12       24.02     17.21 o 
   4   8   9     5876.95     5673.87    131.65 o 
   5   8   9      327.87      299.72     35.27 o 
   6   8   9     1192.84     1279.91     57.50 o 
   7   8   9      380.40      403.93     32.20 o 
   8   8   9      178.71      171.23     31.80 o 
   9   8   9       58.07      -30.05     52.10 o 
  -9   9   9       77.78       17.24     52.80 o 
  -8   9   9       88.54       52.16     56.59 o 
  -7   9   9       34.47      -11.91     42.61 o 
  -6   9   9       16.62      -19.53     27.98 o 
  -5   9   9      251.06      247.56     27.76 o 
  -4   9   9       63.21       30.90     22.27 o 
  -3   9   9       22.94       -2.76     20.28 o 
  -2   9   9       69.56       94.18     25.21 o 
  -1   9   9      173.04      138.38     19.07 o 
   0   9   9     2446.95     2397.67     63.34 o 
   1   9   9     4041.97     3939.56     94.25 o 
   2   9   9     3892.62     3890.10     66.41 o 
   3   9   9     3921.53     4079.94     79.97 o 
   4   9   9      847.44      881.88     35.19 o 
   5   9   9     1875.00     1877.92     50.90 o 
   6   9   9      189.69      245.21     39.94 o 
   7   9   9       28.97       -5.61     27.87 o 
   8   9   9        5.54       -4.68     33.04 o 
  -8  10   9        1.59      -34.50     51.53 o 
  -7  10   9       43.31       33.01     45.30 o 
  -6  10   9        7.78       24.85     39.47 o 
  -5  10   9      426.75      418.15     31.76 o 
  -4  10   9       28.57       54.01     24.16 o 
  -3  10   9     2156.70     2211.14    121.01 o 
  -2  10   9      687.93      783.57     50.48 o 
  -1  10   9     5557.83     5059.21     96.64 o 
   0  10   9     2021.35     1994.58     56.87 o 
   1  10   9    10311.94     9496.86    168.65 o 
   2  10   9       29.38       58.20     21.99 o 
   3  10   9     1371.75     1428.38     40.65 o 
   4  10   9       57.36       74.28     34.29 o 
   5  10   9       56.61       52.23     25.03 o 
   6  10   9      312.22      331.96     31.97 o 
   7  10   9      239.91      183.26     39.18 o 
   8  10   9       29.24       68.03     37.62 o 
  -8  11   9        9.25      -58.37     69.14 o 
  -7  11   9      385.93      392.58     61.78 o 
  -6  11   9        1.36      -61.51     41.30 o 
  -5  11   9      943.18     1043.66     55.05 o 
  -4  11   9       14.73       34.81     25.52 o 
  -3  11   9      115.16      122.09     23.93 o 
  -2  11   9      350.55      356.29     28.33 o 
  -1  11   9       41.29       33.42     26.11 o 
   0  11   9       21.06       38.34     14.94 o 
   1  11   9     1180.84     1184.57     37.96 o 
   2  11   9        3.70        7.63     24.07 o 
   3  11   9      152.51      181.46     36.41 o 
   4  11   9       30.17        9.18     23.65 o 
   5  11   9       42.38      111.57     25.98 o 
   6  11   9      853.39      855.03     39.35 o 
   7  11   9       34.01        5.99     31.39 o 
   8  11   9      242.01      239.88     38.42 o 
  -7  12   9       11.49      -24.19     48.07 o 
  -6  12   9        2.60      -10.13     44.87 o 
  -5  12   9      942.52      959.48     55.03 o 
  -4  12   9       37.54       16.87     25.31 o 
  -3  12   9     1003.71     1035.76     57.10 o 
  -2  12   9      103.07       92.98     22.79 o 
  -1  12   9      318.01      365.05     25.70 o 
   0  12   9        2.20       25.11     17.49 o 
   1  12   9     1354.82     1397.48     42.19 o 
   2  12   9       66.28       42.75     27.02 o 
   3  12   9     1090.32     1073.33     44.66 o 
   4  12   9     1049.55     1042.93     44.82 o 
   5  12   9      132.99      132.90     27.73 o 
   6  12   9      324.57      420.90     33.39 o 
   7  12   9      200.46      196.68     36.88 o 
  -7  13   9       70.79       52.33     52.34 o 
  -6  13   9       75.72       37.86     47.71 o 
  -5  13   9       38.52       -3.06     42.91 o 
  -4  13   9       91.82       59.56     30.23 o 
  -3  13   9       50.76       52.16     25.66 o 
  -2  13   9        4.49       29.89     28.53 o 
  -1  13   9      306.15      306.83     27.34 o 
   0  13   9      723.39      739.77     38.94 o 
   1  13   9      617.41      552.29     34.48 o 
   2  13   9       63.17       60.84     29.41 o 
   3  13   9       11.87      -13.10     27.91 o 
   4  13   9      131.88      125.28     32.53 o 
   5  13   9      428.39      341.50     47.83 o 
   6  13   9      130.93      179.82     34.85 o 
   7  13   9      287.05      229.59     38.33 o 
  -6  14   9       13.26       28.92     51.29 o 
  -5  14   9      270.12      145.02     46.68 o 
  -4  14   9       59.45        7.88     25.28 o 
  -3  14   9      276.14      267.37     30.97 o 
  -2  14   9        4.26      -19.60     26.36 o 
  -1  14   9      211.63      227.00     28.57 o 
   0  14   9      342.94      316.57     41.34 o 
   1  14   9       94.99       91.68     32.19 o 
   2  14   9       17.61       20.12     29.96 o 
   3  14   9       70.39       89.63     32.33 o 
   4  14   9       78.20       34.36     33.32 o 
   5  14   9       76.27       36.57     36.01 o 
   6  14   9      157.87      258.67     41.17 o 
  -5  15   9        3.88      -21.90     43.72 o 
  -4  15   9       17.02      -10.09     40.56 o 
  -3  15   9        9.63       -5.06     30.28 o 
  -2  15   9      116.54      100.67     30.17 o 
  -1  15   9       25.61      -15.71     27.37 o 
   0  15   9       79.49      105.58     19.08 o 
   1  15   9      873.63      923.15     45.33 o 
   2  15   9      126.46      108.97     32.62 o 
   3  15   9     1962.69     1937.26     67.59 o 
   4  15   9       51.41       -8.33     32.83 o 
   5  15   9      952.80      908.37     51.11 o 
  -5  16   9      179.52      242.78     53.24 o 
  -4  16   9       27.79       10.03     45.61 o 
  -3  16   9      528.87      450.15     37.58 o 
  -2  16   9        8.50       -9.93     34.31 o 
  -1  16   9      872.57      889.83     69.61 o 
   0  16   9        0.70      -22.21     32.30 o 
   1  16   9      330.09      279.86     37.15 o 
   2  16   9        4.67      -22.79     33.55 o 
   3  16   9      279.22      266.49     38.90 o 
   4  16   9       27.32      -13.22     36.38 o 
  -3  17   9       40.04       24.31     57.26 o 
  -2  17   9      152.62      250.85     38.41 o 
  -1  17   9        4.88       16.43     32.95 o 
   0  17   9      108.84      130.10     37.83 o 
   1  17   9      290.14      285.56     47.69 o 
   2  17   9        2.42      -65.72     43.81 o 
   3  17   9      428.59      408.77     41.89 o 
  -1  18   9      125.94       54.83     38.91 o 
   0  18   9       64.69       86.15     41.08 o 
   1  18   9       11.02        2.71     38.56 o 
  -8   0  10      405.06      329.89     38.88 o 
  -6   0  10     2082.47     1924.93     71.57 o 
  -4   0  10     5785.33     5682.65    129.48 o 
  -2   0  10    12505.00    12486.45    261.61 o 
   0   0  10    11056.22    12022.24    249.64 o 
   4   0  10     2406.01     2217.45     55.98 o 
   6   0  10      351.33      387.42     71.46 o 
   8   0  10      989.18      913.60     87.61 o 
  10   0  10      995.08     1176.76    104.44 o 
  -9   1  10        0.40      -38.91     45.68 o 
  -8   1  10      395.97      397.10     45.36 o 
  -7   1  10        1.60      -27.44     18.29 o 
  -6   1  10      347.27      387.75     24.33 o 
  -5   1  10       10.45       -9.41     16.69 o 
  -4   1  10     1718.81     1621.38     36.41 o 
  -3   1  10      579.22      626.93     19.01 o 
  -2   1  10      100.19      102.03     10.17 o 
  -1   1  10    29833.00    30046.73    433.65 o 
   0   1  10       44.53       55.12      8.61 o 
   1   1  10    16400.15    14761.02    214.73 o 
   2   1  10     6429.92     5909.63     95.88 o 
   3   1  10     7725.05     7495.24    112.84 o 
   4   1  10     6919.97     6135.26     94.22 o 
   5   1  10     1714.44     1751.08     42.55 o 
   6   1  10     3457.73     3478.12     94.06 o 
   7   1  10     2533.22     2600.36     88.37 o 
   8   1  10        4.46        5.72     40.43 o 
   9   1  10     2018.57     2037.50     83.22 o 
  10   1  10      115.72      138.78     57.44 o 
 -10   2  10       38.36      -86.87     85.55 o 
  -9   2  10        0.57        4.10     41.70 o 
  -8   2  10      150.50      159.61     31.92 o 
  -7   2  10      160.85      126.31     27.81 o 
  -6   2  10     2333.04     2354.29     77.59 o 
  -5   2  10      144.21      139.64     16.96 o 
  -4   2  10     2387.66     2347.93     45.44 o 
  -3   2  10      329.67      285.96     19.94 o 
  -2   2  10     2973.34     3076.62     51.57 o 
  -1   2  10        6.90       16.14      8.13 o 
   0   2  10     7807.80     8462.69    134.71 o 
   1   2  10     3853.33     3818.97     69.94 o 
   2   2  10     3352.01     3303.87     57.05 o 
   3   2  10      469.47      475.36     15.55 o 
   4   2  10        0.89       -5.13     10.84 o 
   5   2  10     1984.42     2139.89     48.59 o 
   6   2  10     2548.31     2392.03     55.64 o 
   7   2  10     1429.36     1555.94     61.92 o 
   8   2  10     1640.26     1719.01     79.94 o 
   9   2  10       70.55       53.39     48.11 o 
  10   2  10      433.77      363.07     60.72 o 
 -10   3  10      160.89      110.62     48.06 o 
  -9   3  10       30.18       19.62     42.34 o 
  -8   3  10      166.28      177.79     32.16 o 
  -7   3  10       13.98      -19.80     27.34 o 
  -6   3  10      211.61      198.22     27.01 o 
  -5   3  10        6.93       39.88     28.30 o 
  -4   3  10     2995.02     3049.35     62.51 o 
  -3   3  10      390.18      386.29     16.85 o 
  -2   3  10    10923.75    11122.89    191.56 o 
  -1   3  10    16477.03    16431.05    276.93 o 
   0   3  10     7618.13     8405.89    125.68 o 
   1   3  10    10406.52    10359.04    177.83 o 
   2   3  10    17895.04    18749.95    272.52 o 
   3   3  10    13828.98    14090.91    206.59 o 
   4   3  10    32237.05    31828.57    541.30 o 
   5   3  10     4132.42     3866.89     76.38 o 
   6   3  10    12508.42    12447.88    218.75 o 
   7   3  10     1964.59     1931.32     73.47 o 
   8   3  10      828.66      827.43     55.89 o 
   9   3  10      548.86      562.38     57.93 o 
 -10   4  10        3.95      -38.09     47.18 o 
  -9   4  10        3.14      -63.11     42.07 o 
  -8   4  10        0.69        3.60     44.00 o 
  -7   4  10        2.60      -40.24     26.83 o 
  -6   4  10      837.65      810.64     55.36 o 
  -5   4  10      267.19      248.93     24.42 o 
  -4   4  10      394.05      518.68     28.78 o 
  -3   4  10     8541.37     8589.94    152.58 o 
  -2   4  10     3617.11     4189.49     83.73 o 
  -1   4  10    12035.09    12165.90    193.02 o 
   0   4  10      871.51     1055.20     29.81 o 
   1   4  10      523.09      472.91     15.87 o 
   2   4  10     6909.13     7025.99    123.82 o 
   3   4  10      364.55      343.09     16.66 o 
   4   4  10      779.29      771.63     26.70 o 
   5   4  10      187.36      179.30     20.17 o 
   6   4  10     1149.29      983.91     34.21 o 
   7   4  10      111.38       39.84     36.36 o 
   8   4  10        0.93      -24.92     41.04 o 
   9   4  10        0.88       70.17     48.83 o 
 -10   5  10      179.29      103.04     51.28 o 
  -9   5  10        1.18      -39.28     44.70 o 
  -8   5  10      121.85      123.27     43.90 o 
  -7   5  10      143.77      203.44     30.93 o 
  -6   5  10        2.03       21.43     25.25 o 
  -5   5  10      305.51      382.57     28.03 o 
  -4   5  10      208.83      141.31     21.18 o 
  -3   5  10     2859.59     2995.34     63.51 o 
  -2   5  10     6699.67     6944.18    125.13 o 
  -1   5  10     7461.04     7469.08    133.11 o 
   0   5  10    17981.74    18264.66    267.07 o 
   1   5  10    10689.87    11079.23    164.63 o 
   2   5  10    25608.00    25997.01    376.29 o 
   3   5  10      103.46      102.69     12.12 o 
   4   5  10    13812.70    14348.82    247.71 o 
   5   5  10      304.23      305.69     27.40 o 
   6   5  10     5260.22     5185.65    101.49 o 
   7   5  10     2442.49     2403.03     60.25 o 
   8   5  10     1625.14     1653.79     71.62 o 
   9   5  10     1784.70     1807.72     79.73 o 
  -9   6  10        3.05       26.33     46.88 o 
  -8   6  10        5.32        1.65     44.81 o 
  -7   6  10       47.08       13.29     30.78 o 
  -6   6  10      221.69      197.63     28.64 o 
  -5   6  10      122.00      110.92     27.78 o 
  -4   6  10       16.16      -22.57     19.90 o 
  -3   6  10      469.59      480.29     25.06 o 
  -2   6  10     1200.50     1418.94     58.00 o 
  -1   6  10      267.65      281.72     19.40 o 
   0   6  10      275.22      234.33     15.92 o 
   1   6  10      658.93      662.92     22.65 o 
   2   6  10     2371.21     2233.72     42.80 o 
   3   6  10      629.72      710.68     33.92 o 
   4   6  10      441.77      389.19     22.74 o 
   5   6  10     2290.10     2253.23     61.89 o 
   6   6  10      318.99      296.07     26.52 o 
   7   6  10      116.05      163.60     26.65 o 
   8   6  10      142.95      183.79     47.48 o 
   9   6  10       20.10       27.72     49.24 o 
  -9   7  10        4.40       -1.62     48.91 o 
  -8   7  10      416.80      383.25     52.06 o 
  -7   7  10        2.04        7.69     39.76 o 
  -6   7  10     1196.34     1098.14     42.28 o 
  -5   7  10       25.26       27.94     23.36 o 
  -4   7  10      275.87      329.53     33.26 o 
  -3   7  10      122.99      126.05     20.75 o 
  -2   7  10      248.23      270.90     22.88 o 
  -1   7  10      245.19      180.93     18.68 o 
   0   7  10      915.11      950.26     30.30 o 
   1   7  10      527.18      547.27     18.27 o 
   2   7  10      922.35     1020.08     36.81 o 
   3   7  10     2661.69     2609.74     58.63 o 
   4   7  10      277.65      207.34     30.11 o 
   5   7  10     2791.22     2862.78     64.30 o 
   6   7  10       96.42      145.70     25.85 o 
   7   7  10       38.50       95.38     29.27 o 
   8   7  10      223.36      258.17     49.52 o 
   9   7  10       40.05       -0.52     50.29 o 
  -9   8  10       16.68       22.63     52.62 o 
  -8   8  10       63.99       79.54     49.00 o 
  -7   8  10        0.33      -46.11     45.18 o 
  -6   8  10      354.64      364.61     32.98 o 
  -5   8  10       95.07       93.75     32.75 o 
  -4   8  10      171.84      184.53     24.45 o 
  -3   8  10     2485.43     2428.93     61.12 o 
  -2   8  10       62.49       47.48     18.75 o 
  -1   8  10     6160.13     5529.84    121.93 o 
   0   8  10        3.87       17.52     16.92 o 
   1   8  10     1161.04     1158.12     34.76 o 
   2   8  10        2.30       -4.85     13.60 o 
   3   8  10     2111.49     2203.97     76.52 o 
   4   8  10     1042.65     1035.94     41.13 o 
   5   8  10      426.09      489.74     28.61 o 
   6   8  10     1734.50     1724.70     51.40 o 
   7   8  10       59.08       67.17     28.27 o 
   8   8  10     1430.05     1451.93     74.40 o 
   9   8  10       52.84       -2.14     58.29 o 
  -9   9  10        5.07        4.79     56.63 o 
  -8   9  10      297.19      243.70     51.76 o 
  -7   9  10      153.11      190.42     47.92 o 
  -6   9  10      177.18      139.39     31.74 o 
  -5   9  10      532.63      575.21     33.88 o 
  -4   9  10       12.71      -28.76     23.30 o 
  -3   9  10     1655.52     1768.76     52.71 o 
  -2   9  10      122.24      112.49     21.37 o 
  -1   9  10     2004.19     2070.26     51.19 o 
   0   9  10       18.95       -7.20     16.69 o 
   1   9  10       47.36        0.69     18.52 o 
   2   9  10       93.98      128.06     19.09 o 
   3   9  10       12.83       18.47     18.65 o 
   4   9  10     1967.75     1805.98     49.25 o 
   5   9  10       88.53      128.99     24.07 o 
   6   9  10      615.09      662.15     35.49 o 
   7   9  10     1017.61     1110.52     52.11 o 
   8   9  10       21.45      -22.60     35.43 o 
  -8  10  10      110.43        9.81     51.69 o 
  -7  10  10        0.42       12.61     46.96 o 
  -6  10  10      573.86      606.76     52.23 o 
  -5  10  10        1.45      -18.11     28.15 o 
  -4  10  10      785.67      824.15     35.41 o 
  -3  10  10        4.74      -26.96     31.95 o 
  -2  10  10     1167.35     1211.50     38.93 o 
  -1  10  10     1039.58      979.37     44.95 o 
   0  10  10     3825.11     3640.64     88.32 o 
   1  10  10       26.70        7.39     20.44 o 
   2  10  10     1068.23     1145.85     53.18 o 
   3  10  10     2066.90     1842.02     52.05 o 
   4  10  10       45.51       14.99     22.47 o 
   5  10  10       17.74       19.67     24.56 o 
   6  10  10     1756.18     1648.87     51.17 o 
   7  10  10       15.16       10.31     30.87 o 
   8  10  10     1250.62     1280.50     86.09 o 
  -8  11  10       55.08        5.81     57.52 o 
  -7  11  10       43.14       59.52     50.77 o 
  -6  11  10       71.43       64.92     44.13 o 
  -5  11  10       64.82       28.03     28.87 o 
  -4  11  10      180.73      156.07     31.96 o 
  -3  11  10       27.39       34.18     24.37 o 
  -2  11  10     1118.27     1328.71     49.46 o 
  -1  11  10        4.93        1.34     26.04 o 
   0  11  10     6887.36     6924.19    154.37 o 
   1  11  10     1279.09     1255.07     40.12 o 
   2  11  10     3336.12     3273.05     87.33 o 
   3  11  10      103.00       26.66     26.61 o 
   4  11  10     1876.54     1780.65     57.62 o 
   5  11  10       57.79       65.69     25.53 o 
   6  11  10      740.23      725.26     50.63 o 
   7  11  10       49.20       55.22     32.53 o 
  -7  12  10       50.05      -36.05     51.76 o 
  -6  12  10      180.04       74.29     48.98 o 
  -5  12  10       87.74       76.31     23.18 o 
  -4  12  10     1380.44     1343.13     54.23 o 
  -3  12  10      129.93      110.01     26.75 o 
  -2  12  10     1673.29     1588.77     63.79 o 
  -1  12  10       81.35      107.74     23.90 o 
   0  12  10     1336.22     1133.82     53.59 o 
   1  12  10      281.93      194.93     25.80 o 
   2  12  10      357.39      319.56     31.34 o 
   3  12  10        0.76       18.96     28.26 o 
   4  12  10       32.38       26.83     29.49 o 
   5  12  10      121.66      122.72     37.79 o 
   6  12  10       31.89       13.20     31.48 o 
   7  12  10        3.81       18.99     36.85 o 
  -7  13  10       32.21        3.17     53.42 o 
  -6  13  10       74.23      160.87     55.78 o 
  -5  13  10      217.93      289.10     47.83 o 
  -4  13  10       49.64       51.51     29.85 o 
  -3  13  10      681.53      726.30     37.08 o 
  -2  13  10      109.53      142.54     30.24 o 
  -1  13  10      125.42      100.03     26.64 o 
   0  13  10     1181.36     1128.92     53.80 o 
   1  13  10      220.08      177.44     29.21 o 
   2  13  10      221.78      261.23     32.07 o 
   3  13  10       40.76      -30.42     29.44 o 
   4  13  10        2.04       -7.72     31.00 o 
   5  13  10      720.67      820.67     46.83 o 
   6  13  10       22.83        2.34     37.94 o 
  -6  14  10      425.07      451.39     61.92 o 
  -5  14  10       55.43       18.50     45.28 o 
  -4  14  10     1303.82     1081.39     46.07 o 
  -3  14  10        0.33      -42.60     28.40 o 
  -2  14  10     1034.46      920.07     40.59 o 
  -1  14  10      313.72      273.68     30.09 o 
   0  14  10      178.94      142.24     22.98 o 
   1  14  10      191.84      198.56     32.45 o 
   2  14  10      500.28      462.73     36.58 o 
   3  14  10      408.34      509.97     61.78 o 
   4  14  10       58.44      -18.09     37.14 o 
   5  14  10       72.72       38.68     36.44 o 
   6  14  10       30.85       69.13     40.70 o 
  -5  15  10      139.73      112.62     49.32 o 
  -4  15  10        0.93      -63.17     44.30 o 
  -3  15  10      172.47      175.71     33.24 o 
  -2  15  10       42.86       46.04     30.38 o 
  -1  15  10       31.81      -16.16     28.87 o 
   0  15  10       47.50      125.70     34.36 o 
   1  15  10      104.85       73.90     32.92 o 
   2  15  10      267.78      197.28     35.42 o 
   3  15  10        0.36      -20.01     33.92 o 
   4  15  10      209.28      178.36     38.47 o 
   5  15  10        0.26       17.92     38.57 o 
  -4  16  10      564.29      695.03     58.72 o 
  -3  16  10      110.41      109.46     37.42 o 
  -2  16  10      346.05      428.91     37.62 o 
  -1  16  10      294.93      307.19     38.37 o 
   0  16  10      221.48      251.65     36.24 o 
   1  16  10      231.28      175.45     35.99 o 
   2  16  10      245.22      170.30     37.56 o 
   3  16  10        1.56       -0.51     36.57 o 
   4  16  10       18.00        2.75     38.58 o 
  -3  17  10       18.46       15.84     35.49 o 
  -2  17  10        2.48       24.23     35.21 o 
  -1  17  10        5.98      -25.83     33.68 o 
   0  17  10       81.82       58.40     36.66 o 
   1  17  10       63.78       41.95     36.71 o 
   2  17  10      583.52      619.87     47.39 o 
  -9   0  11       41.59      -27.39     57.09 o 
  -7   0  11     1494.27     1511.51    108.53 o 
  -5   0  11     3284.43     3285.74     98.08 o 
  -3   0  11     5159.51     5020.44    114.85 o 
  -1   0  11     8099.20     8352.95    177.23 o 
   1   0  11      622.53      565.42     22.81 o 
   3   0  11     2125.14     2116.58     61.92 o 
   5   0  11     8231.95     7476.42    161.91 o 
   7   0  11      176.81      149.98     52.25 o 
   9   0  11      124.32      169.82     91.30 o 
  -9   1  11       53.16       21.59     70.02 o 
  -8   1  11        1.44        8.97     26.41 o 
  -7   1  11        0.64       15.95     27.78 o 
  -6   1  11       66.81       53.91     26.26 o 
  -5   1  11       48.13       31.97     17.84 o 
  -4   1  11       66.63       63.50     15.25 o 
  -3   1  11      756.51      661.83     20.42 o 
  -2   1  11      117.23      130.22     11.03 o 
  -1   1  11      910.78     1066.74     23.65 o 
   0   1  11     2046.07     2059.12     36.68 o 
   1   1  11     5673.26     6449.90     97.97 o 
   2   1  11     3082.40     2973.19     56.79 o 
   3   1  11     6960.20     7254.18    109.74 o 
   4   1  11      743.16      818.67     26.24 o 
   5   1  11     3847.56     3829.55     75.42 o 
   6   1  11     3392.44     3175.40     89.16 o 
   7   1  11      895.00      979.31     51.44 o 
   8   1  11     1272.01     1371.91     65.86 o 
   9   1  11      533.95      628.27     56.19 o 
 -10   2  11       34.95      -64.01     90.12 o 
  -9   2  11      211.15      241.49     45.34 o 
  -8   2  11        0.13       15.00     31.23 o 
  -7   2  11      859.40      813.29     43.41 o 
  -6   2  11        4.40      -19.24     22.42 o 
  -5   2  11     2842.28     2828.16     96.30 o 
  -4   2  11      430.50      448.25     20.36 o 
  -3   2  11     3929.36     4320.32     71.22 o 
  -2   2  11     1082.53     1202.61     26.39 o 
  -1   2  11       44.57       26.17      9.22 o 
   0   2  11      245.86      270.05     12.37 o 
   1   2  11     2101.98     2073.43     39.41 o 
   2   2  11       11.23        8.66      9.73 o 
   3   2  11      758.12      719.15     44.01 o 
   4   2  11     3590.59     3490.49     58.07 o 
   5   2  11     2764.65     2779.68     59.41 o 
   6   2  11      667.90      646.01     52.32 o 
   7   2  11      771.04      745.86     49.52 o 
   8   2  11        6.61      -15.32     40.30 o 
   9   2  11     1404.35     1463.62     72.18 o 
 -10   3  11        2.46      -26.30     54.38 o 
  -9   3  11       36.12       23.22     43.62 o 
  -8   3  11        5.11       49.44     32.45 o 
  -7   3  11       40.72       -5.71     28.57 o 
  -6   3  11       44.08       72.32     26.42 o 
  -5   3  11      571.07      533.65     33.22 o 
  -4   3  11       42.85        0.22     12.67 o 
  -3   3  11     2816.21     2845.77     68.63 o 
  -2   3  11     2387.14     2346.61     49.86 o 
  -1   3  11     2949.83     3010.79     59.16 o 
   0   3  11     1732.29     1581.55     30.78 o 
   1   3  11      660.12      618.67     19.98 o 
   2   3  11     2149.40     2239.51     40.33 o 
   3   3  11      173.66      112.55     12.18 o 
   4   3  11      421.82      456.15     23.36 o 
   5   3  11      658.11      693.86     29.57 o 
   6   3  11      516.16      554.56     26.88 o 
   7   3  11      745.72      663.43     53.09 o 
   8   3  11      239.59      232.28     67.30 o 
   9   3  11      702.48      790.41     93.59 o 
  -9   4  11      256.09      337.27     48.81 o 
  -8   4  11        0.55      -24.64     31.33 o 
  -7   4  11     1149.58     1066.13     43.92 o 
  -6   4  11        9.06      -12.01     25.64 o 
  -5   4  11     2331.07     2105.00     62.01 o 
  -4   4  11       12.44       43.28     20.53 o 
  -3   4  11     5088.50     5458.31    102.88 o 
  -2   4  11        3.23       24.00     20.87 o 
  -1   4  11     1425.80     1657.00     35.40 o 
   0   4  11      619.59      817.32     21.04 o 
   1   4  11       51.22       77.32     11.58 o 
   2   4  11     1745.75     1499.80     30.94 o 
   3   4  11       10.71       -1.12     10.62 o 
   4   4  11     5616.10     5273.55     98.84 o 
   5   4  11     1000.71     1040.68     38.87 o 
   6   4  11     2875.70     2579.98     61.27 o 
   7   4  11     2246.92     2209.93     94.18 o 
   8   4  11       10.98       21.32     41.62 o 
   9   4  11     2238.06     2199.32     89.19 o 
  -9   5  11       84.22       46.69     46.76 o 
  -8   5  11      208.11      211.48     46.34 o 
  -7   5  11      202.90      216.31     32.92 o 
  -6   5  11       22.21       33.07     26.90 o 
  -5   5  11      500.51      564.37     31.66 o 
  -4   5  11      314.96      304.18     25.07 o 
  -3   5  11     1580.41     1569.53     53.02 o 
  -2   5  11      384.77      339.93     21.03 o 
  -1   5  11     3902.99     3861.77     76.10 o 
   0   5  11     1036.81     1049.09     27.44 o 
   1   5  11     6722.93     7207.73    114.89 o 
   2   5  11      918.23      935.94     24.47 o 
   3   5  11     4872.97     4947.07     78.83 o 
   4   5  11     2768.54     2601.22     64.31 o 
   5   5  11      482.36      423.98     26.25 o 
   6   5  11     5049.43     4888.39     96.86 o 
   7   5  11       24.67      -20.62     36.15 o 
   8   5  11      575.29      623.84     69.36 o 
   9   5  11      415.50      545.60     76.68 o 
  -9   6  11      163.38       90.68     55.83 o 
  -8   6  11       26.91       30.79     44.63 o 
  -7   6  11      883.78      787.45     60.94 o 
  -6   6  11      135.26      204.28     31.62 o 
  -5   6  11      430.53      371.53     29.41 o 
  -4   6  11      116.72      164.15     23.71 o 
  -3   6  11     1650.94     1625.81    104.07 o 
  -2   6  11      398.21      372.67     22.57 o 
  -1   6  11     4897.45     4800.59     91.62 o 
   0   6  11       73.06       49.81     16.41 o 
   1   6  11     7303.67     7143.30    117.70 o 
   2   6  11      779.41      718.19     21.48 o 
   3   6  11       67.61       48.24     16.81 o 
   4   6  11      254.17      275.33     21.19 o 
   5   6  11      635.86      694.91     29.69 o 
   6   6  11      313.08      326.87     27.24 o 
   7   6  11      201.61      263.93     28.77 o 
   8   6  11      176.00      219.13     47.86 o 
   9   6  11       82.84      124.57     51.50 o 
  -9   7  11      153.26      127.50     52.81 o 
  -8   7  11       15.63      -67.26     44.84 o 
  -7   7  11      141.14      116.14     32.45 o 
  -6   7  11      256.32      216.59     30.78 o 
  -5   7  11       16.45       22.89     24.97 o 
  -4   7  11     1003.29      924.92     35.90 o 
  -3   7  11     1343.09     1512.12     43.79 o 
  -2   7  11       15.14       26.59     19.00 o 
  -1   7  11     9761.15     9567.22    190.63 o 
   0   7  11       71.53       37.65     17.55 o 
   1   7  11    18065.26    17808.91    373.24 o 
   2   7  11      246.34      259.47     16.26 o 
   3   7  11     8180.24     8235.77    147.32 o 
   4   7  11      469.20      490.46     30.63 o 
   5   7  11     1558.10     1488.39     43.21 o 
   6   7  11        0.66      -12.46     23.94 o 
   7   7  11      496.38      520.62     75.23 o 
   8   7  11       20.60        7.95     44.46 o 
   9   7  11      296.49      273.22     55.68 o 
  -9   8  11        0.36      -32.31     50.36 o 
  -8   8  11        6.71      -70.48     47.64 o 
  -7   8  11      184.25       85.21     64.53 o 
  -6   8  11      289.27      207.57     32.50 o 
  -5   8  11        0.01        1.32     25.57 o 
  -4   8  11       10.51       -6.20     24.05 o 
  -3   8  11       23.74        3.59     21.72 o 
  -2   8  11      318.42      326.45     24.67 o 
  -1   8  11      366.69      306.20     23.27 o 
   0   8  11      262.06      237.12     22.97 o 
   1   8  11       91.53       64.35     18.83 o 
   2   8  11     1971.08     1924.61     42.37 o 
   3   8  11       32.05       19.04     18.32 o 
   4   8  11    10161.12    10084.67    179.31 o 
   5   8  11       14.00       27.18     23.73 o 
   6   8  11     2304.58     2514.27     63.57 o 
   7   8  11       12.90        4.92     31.29 o 
   8   8  11       22.06      -23.49     46.13 o 
  -8   9  11       57.88       -2.98     51.03 o 
  -7   9  11       22.96       -5.26     45.25 o 
  -6   9  11       10.98        2.21     30.59 o 
  -5   9  11      533.77      552.98     35.09 o 
  -4   9  11       70.89       33.46     24.30 o 
  -3   9  11     2457.95     2337.10     75.58 o 
  -2   9  11       51.68       35.07     21.35 o 
  -1   9  11     6025.17     5904.97    139.82 o 
   0   9  11     1280.31     1120.25     87.00 o 
   1   9  11     2523.42     2351.06     55.57 o 
   2   9  11     2690.79     2751.11     73.19 o 
   3   9  11      570.48      420.20     26.48 o 
   4   9  11     2144.76     2143.82     53.87 o 
   5   9  11     2885.43     2779.89     70.74 o 
   6   9  11      614.46      630.50     35.47 o 
   7   9  11     1374.44     1530.14     51.02 o 
   8   9  11       31.63       -1.90     33.28 o 
  -8  10  11      163.13      164.65     74.26 o 
  -7  10  11      103.84       57.73     48.47 o 
  -6  10  11      452.45      556.28     41.14 o 
  -5  10  11      687.84      617.03     39.07 o 
  -4  10  11      585.04      696.74     38.50 o 
  -3  10  11      294.88      330.33     41.26 o 
  -2  10  11      738.64      828.62     37.50 o 
  -1  10  11      692.38      622.82     49.66 o 
   0  10  11       16.50       20.04     16.84 o 
   1  10  11     1003.03      956.16     39.50 o 
   2  10  11        4.04       10.99     24.29 o 
   3  10  11      626.04      684.19     37.12 o 
   4  10  11       22.34       43.19     25.05 o 
   5  10  11     1338.84     1351.08     52.14 o 
   6  10  11       32.75       30.00     29.10 o 
   7  10  11     1761.36     1778.41     56.58 o 
   8  10  11      258.82      259.21     40.99 o 
  -7  11  11      110.09       67.87     49.80 o 
  -6  11  11      226.57      227.54     49.64 o 
  -5  11  11       73.63      120.15     32.02 o 
  -4  11  11      477.53      457.62     89.07 o 
  -3  11  11      204.30      183.64     38.57 o 
  -2  11  11      219.87      210.40     28.08 o 
  -1  11  11      141.55      163.61     25.24 o 
   0  11  11      912.70      843.15     64.44 o 
   1  11  11      178.88      146.53     23.81 o 
   2  11  11      812.99      728.11     37.71 o 
   3  11  11     1150.19     1218.90     58.48 o 
   4  11  11      362.73      411.05     34.57 o 
   5  11  11      502.14      420.96     37.00 o 
   6  11  11       62.11       45.47     32.95 o 
   7  11  11       24.88        8.72     34.38 o 
  -7  12  11      551.67      612.91     63.48 o 
  -6  12  11      214.07      215.27     51.19 o 
  -5  12  11     2371.97     2235.25    126.02 o 
  -4  12  11       60.91       99.81     31.09 o 
  -3  12  11     2576.45     2549.24     86.63 o 
  -2  12  11       57.56       98.71     27.34 o 
  -1  12  11      801.33      927.49     37.34 o 
   0  12  11       88.49      130.94     22.10 o 
   1  12  11      313.37      396.35     33.70 o 
   2  12  11     1173.69     1207.35     48.13 o 
   3  12  11      412.43      375.70     36.66 o 
   4  12  11      296.26      365.17     51.36 o 
   5  12  11     1179.56     1258.79     63.31 o 
   6  12  11       59.91      103.70     37.16 o 
   7  12  11      463.52      450.22     43.26 o 
  -6  13  11       97.88       65.32     53.25 o 
  -5  13  11       78.52       56.88     47.40 o 
  -4  13  11       96.32      117.70     32.59 o 
  -3  13  11      450.06      389.16     33.98 o 
  -2  13  11      173.59      179.59     34.56 o 
  -1  13  11       85.06       45.18     27.58 o 
   0  13  11       52.69      101.05     20.49 o 
   1  13  11       91.83       74.83     30.79 o 
   2  13  11      289.39      299.08     34.43 o 
   3  13  11       47.26       65.81     32.01 o 
   4  13  11       15.67       -9.64     33.23 o 
   5  13  11        2.85      -44.06     35.05 o 
   6  13  11       21.68        3.82     36.64 o 
  -6  14  11      175.00      279.59     58.98 o 
  -5  14  11     1029.35     1241.25    105.29 o 
  -4  14  11      901.85     1029.33     48.16 o 
  -3  14  11     1089.27     1135.41     86.00 o 
  -2  14  11      415.86      552.89     36.86 o 
  -1  14  11     1172.28     1244.88     65.05 o 
   0  14  11      229.77      206.52     29.48 o 
   1  14  11      473.81      493.21     38.86 o 
   2  14  11       12.80       34.08     32.35 o 
   3  14  11       38.86      -15.42     32.32 o 
   4  14  11       97.80      164.02     37.28 o 
   5  14  11        0.26        4.89     38.27 o 
  -5  15  11       62.98      143.29     53.20 o 
  -4  15  11       22.87       30.31     36.64 o 
  -3  15  11        3.35       23.28     36.93 o 
  -2  15  11       86.85      114.60     32.81 o 
  -1  15  11      145.89      174.74     47.95 o 
   0  15  11      980.87      880.81     55.39 o 
   1  15  11      258.20      316.19     37.42 o 
   2  15  11      127.67      160.63     37.26 o 
   3  15  11        1.07      -31.88     33.91 o 
   4  15  11        8.49      -55.24     36.82 o 
  -4  16  11      183.11      245.62     52.99 o 
  -3  16  11       26.78      103.30     37.05 o 
  -2  16  11      278.93      415.93     39.05 o 
  -1  16  11       47.26       73.00     33.22 o 
   0  16  11      349.77      348.25     41.37 o 
   1  16  11       16.21       50.42     36.20 o 
   2  16  11       35.96       39.38     38.21 o 
   3  16  11       36.70      106.43     39.49 o 
  -2  17  11      209.55      302.92     39.65 o 
  -1  17  11      339.84      240.65     43.61 o 
   0  17  11       74.89       63.41     39.53 o 
   1  17  11      467.05      419.01     43.73 o 
  -8   0  12     1140.67     1158.64     82.91 o 
  -6   0  12     3356.25     3499.98    109.10 o 
  -4   0  12     1150.73     1183.92     43.23 o 
  -2   0  12      715.45      667.38     45.05 o 
   0   0  12      109.80      111.66     15.91 o 
   2   0  12      248.38      281.60     29.06 o 
   4   0  12     7914.42     8369.45    179.20 o 
   6   0  12     1104.28     1130.23    110.11 o 
   8   0  12     2250.10     2012.82    184.00 o 
  -9   1  12       59.20       29.56     44.10 o 
  -8   1  12       41.63       23.30     39.11 o 
  -7   1  12       88.57       49.87     29.54 o 
  -6   1  12      581.24      554.58     34.92 o 
  -5   1  12      126.16       66.94     23.44 o 
  -4   1  12      251.48      271.70     20.63 o 
  -3   1  12      112.54      135.37     13.86 o 
  -2   1  12     2198.24     2411.47     43.65 o 
  -1   1  12      127.59      136.48     11.24 o 
   0   1  12     1013.59     1091.23     24.61 o 
   1   1  12     2280.78     2182.67     39.33 o 
   2   1  12     5594.21     5700.91    143.51 o 
   3   1  12       78.11      112.49     14.69 o 
   4   1  12    11045.91    10864.24    172.01 o 
   5   1  12      503.90      529.91     24.17 o 
   6   1  12      411.01      382.40     34.51 o 
   7   1  12     1071.24     1121.42     77.36 o 
   8   1  12      217.09      186.95     43.38 o 
   9   1  12      238.63      305.47     54.74 o 
  -9   2  12       22.63        4.84     63.64 o 
  -8   2  12      426.78      433.69     49.34 o 
  -7   2  12       35.22       25.94     29.18 o 
  -6   2  12     1281.53     1126.23     42.20 o 
  -5   2  12      406.41      414.21     28.95 o 
  -4   2  12      850.04      849.77     32.29 o 
  -3   2  12     1188.23     1218.26     32.21 o 
  -2   2  12      384.91      478.61     18.62 o 
  -1   2  12      504.71      520.70     16.15 o 
   0   2  12      118.69      126.45     11.50 o 
   1   2  12     4879.22     4704.33     85.72 o 
   2   2  12     1872.34     1854.30     35.42 o 
   3   2  12     1936.57     1746.83     35.43 o 
   4   2  12     2852.01     2854.20     50.21 o 
   5   2  12       58.83       59.23     18.67 o 
   6   2  12      275.30      269.03     33.54 o 
   7   2  12      558.67      475.56     44.47 o 
   8   2  12      120.81       89.40     41.95 o 
   9   2  12      137.84      198.70     51.25 o 
  -9   3  12       35.57       25.97     52.14 o 
  -8   3  12      882.06      916.85     44.76 o 
  -7   3  12        0.56      -16.69     31.82 o 
  -6   3  12      335.44      331.43     34.76 o 
  -5   3  12       53.53       44.63     24.11 o 
  -4   3  12      191.95      144.58     21.42 o 
  -3   3  12      228.21      233.93     24.04 o 
  -2   3  12     1505.04     1679.66     37.52 o 
  -1   3  12      202.34      203.25     16.92 o 
   0   3  12     1301.26     1435.20     36.15 o 
   1   3  12      313.21      319.47     16.35 o 
   2   3  12       77.36       46.88     12.16 o 
   3   3  12      200.09      163.02     19.49 o 
   4   3  12     1216.04     1083.44     35.66 o 
   5   3  12       19.06       31.90     19.06 o 
   6   3  12       10.41        8.08     31.22 o 
   7   3  12      736.21      730.52     50.31 o 
   8   3  12      196.06      161.67     45.47 o 
   9   3  12        2.58        9.83     48.81 o 
  -9   4  12       50.99       34.73     47.53 o 
  -8   4  12      154.93      118.18     34.92 o 
  -7   4  12      110.75       49.89     31.22 o 
  -6   4  12       81.56       20.46     27.01 o 
  -5   4  12        3.84       12.02     24.18 o 
  -4   4  12      347.51      290.20     24.66 o 
  -3   4  12     1242.72     1128.86     73.35 o 
  -2   4  12      505.48      442.45     22.66 o 
  -1   4  12     1082.69     1115.31     33.27 o 
   0   4  12      486.84      510.02     18.86 o 
   1   4  12       20.03        6.86      9.61 o 
   2   4  12      729.45      822.96     26.65 o 
   3   4  12      445.63      405.58     23.98 o 
   4   4  12      547.71      550.42     24.65 o 
   5   4  12      326.38      331.60     23.36 o 
   6   4  12      427.95      433.40     29.18 o 
   7   4  12      339.60      308.67     41.59 o 
   8   4  12      145.66      140.51     45.71 o 
   9   4  12       95.66      119.64     51.16 o 
  -9   5  12       12.82       27.51     48.73 o 
  -8   5  12      272.18      227.58     46.69 o 
  -7   5  12      567.08      681.31     40.16 o 
  -6   5  12      237.02      223.56     30.05 o 
  -5   5  12     1304.05     1366.27     48.88 o 
  -4   5  12     1271.65     1324.79     42.80 o 
  -3   5  12     3160.40     3398.15     72.57 o 
  -2   5  12     7790.69     7114.43    182.18 o 
  -1   5  12     5466.81     5302.67    100.00 o 
   0   5  12     4343.97     4422.76     77.30 o 
   1   5  12     2667.05     2738.62     52.09 o 
   2   5  12     1218.30     1312.08     43.12 o 
   3   5  12        0.37       -3.06     16.37 o 
   4   5  12     1067.98     1091.94     33.89 o 
   5   5  12       27.46       49.72     20.95 o 
   6   5  12      460.30      404.07     27.97 o 
   7   5  12      321.88      344.64     43.26 o 
   8   5  12      177.63      240.62     48.64 o 
   9   5  12      178.89      259.20     55.96 o 
  -9   6  12        9.64      -55.94     53.54 o 
  -8   6  12      405.89      454.59     52.24 o 
  -7   6  12        1.13      -17.88     31.52 o 
  -6   6  12      270.07      285.74     45.70 o 
  -5   6  12       95.00       90.17     27.35 o 
  -4   6  12        1.31       -3.35     23.19 o 
  -3   6  12     2112.08     1952.50     50.92 o 
  -2   6  12      152.11      212.81     23.65 o 
  -1   6  12      838.75      852.19     30.90 o 
   0   6  12     1287.20     1244.05     41.25 o 
   1   6  12      158.66      169.68     17.73 o 
   2   6  12      412.12      443.37     27.68 o 
   3   6  12      225.40      186.53     19.48 o 
   4   6  12      754.02      703.55     31.53 o 
   5   6  12      122.96       94.66     22.12 o 
   6   6  12     4170.95     3918.87     83.24 o 
   7   6  12      245.02      258.44     42.44 o 
   8   6  12     1686.10     1684.93     75.51 o 
  -9   7  12        0.98      -41.70     52.81 o 
  -8   7  12      157.92      139.59     55.67 o 
  -7   7  12        1.38      -47.36     31.57 o 
  -6   7  12     1171.80     1230.55     48.55 o 
  -5   7  12       48.42       41.71     27.25 o 
  -4   7  12     3628.49     3825.65     81.67 o 
  -3   7  12       10.21        3.31     22.01 o 
  -2   7  12    10475.90    11201.00    197.53 o 
  -1   7  12     1831.62     1744.45     46.26 o 
   0   7  12     8001.38     7965.08    143.64 o 
   1   7  12     1993.72     1996.59     48.12 o 
   2   7  12     8685.83     8544.23    139.21 o 
   3   7  12       36.35       40.01     19.63 o 
   4   7  12     3685.52     3331.84     82.63 o 
   5   7  12       62.88      105.55     31.32 o 
   6   7  12        0.45      -35.98     23.99 o 
   7   7  12       63.84       30.36     29.42 o 
   8   7  12      365.39      343.28     50.94 o 
  -8   8  12      395.89      300.57     53.41 o 
  -7   8  12       53.39       75.29     45.62 o 
  -6   8  12     1080.03     1093.94     46.16 o 
  -5   8  12       29.78       35.92     28.79 o 
  -4   8  12     1137.97     1293.15     64.49 o 
  -3   8  12       12.69       37.86     23.58 o 
  -2   8  12     2797.96     2879.15     73.61 o 
  -1   8  12      281.57      276.69     24.00 o 
   0   8  12     3655.90     3368.13    123.22 o 
   1   8  12     1168.14     1062.81     44.52 o 
   2   8  12      883.79      886.61     37.93 o 
   3   8  12      149.54      171.75     22.65 o 
   4   8  12       39.57       47.68     22.73 o 
   5   8  12       69.19       88.45     24.56 o 
   6   8  12       96.08      120.62     27.62 o 
   7   8  12       64.01       45.87     30.41 o 
   8   8  12       22.01       -7.84     57.57 o 
  -8   9  12      119.60      172.22     77.56 o 
  -7   9  12      590.95      653.10     58.20 o 
  -6   9  12      131.30      163.97     34.36 o 
  -5   9  12     1527.65     1765.01     55.16 o 
  -4   9  12      352.67      422.26     31.72 o 
  -3   9  12     2652.10     2746.94     65.83 o 
  -2   9  12     2071.85     2265.26     57.79 o 
  -1   9  12     4112.45     3972.60     91.45 o 
   0   9  12     3381.39     3439.68     79.77 o 
   1   9  12     3944.28     3779.63     83.80 o 
   2   9  12      428.42      503.14     32.12 o 
   3   9  12       16.83        6.14     25.60 o 
   4   9  12       22.16        9.13     23.47 o 
   5   9  12       97.31       75.49     34.74 o 
   6   9  12      166.59      180.40     30.16 o 
   7   9  12       90.02       84.70     31.00 o 
   8   9  12       12.38       -8.83     52.22 o 
  -8  10  12      274.14      292.58     57.04 o 
  -7  10  12       17.68      -39.76     48.91 o 
  -6  10  12     1648.35     1524.57     54.59 o 
  -5  10  12        5.70      -45.13     30.08 o 
  -4  10  12     2305.70     2111.61     59.60 o 
  -3  10  12      443.25      439.31     31.79 o 
  -2  10  12      413.84      383.64     37.07 o 
  -1  10  12      578.98      589.29     31.40 o 
   0  10  12        1.99        6.47     19.57 o 
   1  10  12     2908.15     2857.45     65.50 o 
   2  10  12      252.69      301.11     29.85 o 
   3  10  12     2959.05     3039.47     81.63 o 
   4  10  12       51.63       36.38     29.70 o 
   5  10  12      381.89      428.20     43.77 o 
   6  10  12      579.95      606.80     39.19 o 
   7  10  12        0.11       18.11     33.68 o 
  -7  11  12       56.67       45.72     51.09 o 
  -6  11  12       52.15       37.25     71.00 o 
  -5  11  12      191.39      233.26     35.03 o 
  -4  11  12       94.44       89.03     33.98 o 
  -3  11  12      124.35      114.10     30.90 o 
  -2  11  12      526.38      595.26     40.06 o 
  -1  11  12      329.04      283.66     28.58 o 
   0  11  12       36.15        8.92     18.35 o 
   1  11  12        8.20        9.17     24.27 o 
   2  11  12        9.13       -8.46     27.09 o 
   3  11  12        3.65      -28.39     27.87 o 
   4  11  12      501.19      548.89     39.14 o 
   5  11  12        2.58      -35.61     32.02 o 
   6  11  12      152.58      262.14     38.91 o 
   7  11  12       65.51       83.20     36.56 o 
  -7  12  12       59.11       18.44     53.52 o 
  -6  12  12      552.91      487.71     58.50 o 
  -5  12  12      145.27       97.99     40.03 o 
  -4  12  12      373.59      348.69     35.55 o 
  -3  12  12      184.00      226.77     31.75 o 
  -2  12  12      540.63      647.37     36.40 o 
  -1  12  12      718.07      793.86     50.83 o 
   0  12  12      842.51      859.16     51.75 o 
   1  12  12     1051.67      954.43     51.67 o 
   2  12  12     1189.06     1171.41     57.97 o 
   3  12  12     1081.42     1090.58     48.14 o 
   4  12  12     1296.68     1197.10     51.58 o 
   5  12  12       97.27      105.82     37.23 o 
   6  12  12     1348.09     1266.26     56.82 o 
  -6  13  12        3.43      -33.56     61.72 o 
  -5  13  12      181.37      260.19     44.17 o 
  -4  13  12        8.01      -26.42     31.96 o 
  -3  13  12      149.23      154.54     32.09 o 
  -2  13  12        5.73      -17.46     28.86 o 
  -1  13  12      438.66      375.11     37.50 o 
   0  13  12      736.36      709.36     41.91 o 
   1  13  12        1.87      -44.00     29.33 o 
   2  13  12     1135.53     1025.62     47.64 o 
   3  13  12       13.06       -3.32     31.15 o 
   4  13  12     1625.63     1521.37     59.53 o 
   5  13  12       64.63      132.96     39.36 o 
   6  13  12      215.57      293.11     43.33 o 
  -5  14  12       51.20      106.99     50.20 o 
  -4  14  12        9.54        4.18     34.79 o 
  -3  14  12       46.45       25.23     33.00 o 
  -2  14  12       81.19        6.35     31.03 o 
  -1  14  12       23.22       27.25     28.85 o 
   0  14  12      156.84      151.89     37.47 o 
   1  14  12     1016.33     1054.49     53.63 o 
   2  14  12     1353.76     1399.61     63.38 o 
   3  14  12      480.64      611.95     44.16 o 
   4  14  12     1583.44     1617.21     63.48 o 
   5  14  12       44.27       98.71     56.72 o 
  -4  15  12      127.28       95.78     37.96 o 
  -3  15  12        1.07      -51.45     34.30 o 
  -2  15  12     1093.45     1228.28     63.00 o 
  -1  15  12        0.53        1.00     31.99 o 
   0  15  12     1315.51     1283.18     54.84 o 
   1  15  12       92.40       72.30     34.96 o 
   2  15  12      416.18      389.30     40.99 o 
   3  15  12       55.84       39.63     36.69 o 
   4  15  12        5.05      -33.30     37.13 o 
  -3  16  12       51.97      148.30     39.60 o 
  -2  16  12       19.20       25.34     35.38 o 
  -1  16  12      133.91      178.24     36.67 o 
   0  16  12       28.58       22.87     39.57 o 
   1  16  12      244.65      220.52     40.73 o 
   2  16  12        9.75       -9.01     35.68 o 
   3  16  12       28.37       56.20     39.25 o 
  -9   0  13       19.90      -32.27     63.22 o 
  -7   0  13      204.43       68.03     58.85 o 
  -5   0  13       36.59       37.99     33.94 o 
  -3   0  13     3072.83     3251.29     81.74 o 
  -1   0  13    13124.65    13194.48    276.65 o 
   1   0  13    19331.06    19975.58    411.71 o 
   3   0  13     7739.07     7894.61    194.49 o 
   5   0  13      491.04      521.27     49.07 o 
   7   0  13     4649.36     4629.03    173.43 o 
   9   0  13     1528.69     1689.28    197.94 o 
  -9   1  13       89.42      193.95     49.45 o 
  -8   1  13       10.98      -60.35     40.23 o 
  -7   1  13        9.17      -38.53     39.24 o 
  -6   1  13      667.41      683.94     42.03 o 
  -5   1  13        2.67       -3.24     23.59 o 
  -4   1  13     2187.21     1965.69     55.66 o 
  -3   1  13      156.31      222.47     17.85 o 
  -2   1  13     3069.71     2893.11     51.11 o 
  -1   1  13      285.14      356.74     15.09 o 
   0   1  13      697.77      719.67     20.07 o 
   1   1  13       89.70       84.64     12.37 o 
   2   1  13      199.11      231.33     20.52 o 
   3   1  13        7.67        3.57      8.68 o 
   4   1  13     2276.95     2234.24     45.08 o 
   5   1  13       15.88       25.22     18.05 o 
   6   1  13     1264.60     1202.83     52.00 o 
   7   1  13      287.26      263.23     44.69 o 
   8   1  13      370.11      387.22     48.73 o 
   9   1  13     1296.51     1283.11     73.47 o 
  -9   2  13      198.47      183.89     47.48 o 
  -8   2  13       18.97       15.98     42.58 o 
  -7   2  13      329.94      297.94     41.45 o 
  -6   2  13      471.17      509.55     34.92 o 
  -5   2  13        4.86      -24.70     23.64 o 
  -4   2  13     3195.89     3425.27     73.86 o 
  -3   2  13        6.99        1.17     18.09 o 
  -2   2  13     1172.80     1089.71     29.31 o 
  -1   2  13      184.35      189.49     16.15 o 
   0   2  13     6168.99     6298.16     97.57 o 
   1   2  13      378.89      460.96     20.27 o 
   2   2  13     9809.40     9957.39    149.21 o 
   3   2  13     3902.27     4054.00     66.44 o 
   4   2  13     5403.88     5227.34     98.29 o 
   5   2  13     1512.09     1601.13     43.53 o 
   6   2  13      548.78      568.55     41.32 o 
   7   2  13      332.22      329.81     42.07 o 
   8   2  13      157.42      134.64     43.74 o 
   9   2  13       15.50       31.49     49.57 o 
  -9   3  13        3.05      -34.76     67.84 o 
  -8   3  13      161.19      169.79     40.38 o 
  -7   3  13      602.10      597.57     43.66 o 
  -6   3  13     1116.93     1040.74     70.91 o 
  -5   3  13     1622.86     1568.86     81.02 o 
  -4   3  13     1232.64     1121.99     38.49 o 
  -3   3  13     9010.31     9224.39    166.06 o 
  -2   3  13     1904.62     1724.67     44.19 o 
  -1   3  13    12903.03    13111.63    208.82 o 
   0   3  13      142.70      140.16     15.82 o 
   1   3  13    13539.42    14168.00    209.07 o 
   2   3  13       47.32       47.82     13.07 o 
   3   3  13     9025.01     8778.28    168.58 o 
   4   3  13      337.29      335.84     21.86 o 
   5   3  13      132.80      131.52     21.29 o 
   6   3  13      151.85      153.28     33.31 o 
   7   3  13        0.40      -55.23     36.82 o 
   8   3  13        2.44       24.04     41.19 o 
   9   3  13       32.68      134.17     52.23 o 
  -9   4  13      127.68       83.69     70.62 o 
  -8   4  13        4.25      -30.30     35.06 o 
  -7   4  13      665.79      599.51     50.61 o 
  -6   4  13        0.32      -41.75     27.84 o 
  -5   4  13      247.66      264.89     33.21 o 
  -4   4  13      718.22      749.11     38.08 o 
  -3   4  13     2369.73     2542.27     65.73 o 
  -2   4  13     2536.96     2429.17     62.15 o 
  -1   4  13     4507.62     3986.08    116.94 o 
   0   4  13     2951.01     2784.73     83.05 o 
   1   4  13     1752.89     1415.34     38.87 o 
   2   4  13       65.71       58.59     13.61 o 
   3   4  13      487.59      503.46     19.06 o 
   4   4  13      934.47      881.88     33.01 o 
   5   4  13      909.75      816.66     31.48 o 
   6   4  13       22.80       74.77     23.29 o 
   7   4  13      102.80      154.96     40.69 o 
   8   4  13      330.97      389.73     49.87 o 
   9   4  13       77.09       61.80     51.88 o 
  -9   5  13       66.41       83.61     51.67 o 
  -8   5  13        2.20      -52.94     35.29 o 
  -7   5  13      895.54      976.58     52.59 o 
  -6   5  13       31.86       -3.38     29.74 o 
  -5   5  13     3696.79     3589.11     80.08 o 
  -4   5  13     1125.46     1116.74     39.89 o 
  -3   5  13    13169.44    13064.16    297.51 o 
  -2   5  13     2658.97     2665.85     60.31 o 
  -1   5  13     4952.73     4811.50     93.21 o 
   0   5  13     2241.79     2189.47     50.51 o 
   1   5  13     1014.41      939.10     38.30 o 
   2   5  13     3074.87     3061.70     57.37 o 
   3   5  13       83.81      100.37     21.16 o 
   4   5  13     6505.08     6475.60    131.55 o 
   5   5  13       21.38       25.06     21.65 o 
   6   5  13     3377.87     3283.71     73.62 o 
   7   5  13       90.10      147.02     41.86 o 
   8   5  13      778.63      860.87     60.37 o 
  -9   6  13       97.62       93.91     65.53 o 
  -8   6  13        4.42       10.10     47.99 o 
  -7   6  13      552.04      609.76     41.29 o 
  -6   6  13       12.82      -11.83     30.36 o 
  -5   6  13      720.22      747.07     38.08 o 
  -4   6  13      809.12      870.97     36.64 o 
  -3   6  13     1260.56     1364.73     42.94 o 
  -2   6  13       27.77        2.65     20.19 o 
  -1   6  13       68.89       39.85     19.31 o 
   0   6  13     2305.76     2229.68     53.15 o 
   1   6  13       53.07       88.29     18.74 o 
   2   6  13     2892.35     2901.58     55.95 o 
   3   6  13       12.25       -8.69     19.22 o 
   4   6  13     1808.67     1633.87     75.58 o 
   5   6  13      351.76      313.85     33.63 o 
   6   6  13       22.92       40.34     25.25 o 
   7   6  13      814.45      809.49     52.95 o 
   8   6  13       23.13       78.75     47.83 o 
  -8   7  13      130.82      120.94     52.37 o 
  -7   7  13      145.49       83.75     34.81 o 
  -6   7  13      754.69      688.66     40.96 o 
  -5   7  13      104.86       84.44     29.58 o 
  -4   7  13      534.32      506.69     32.59 o 
  -3   7  13      847.48      864.31     35.95 o 
  -2   7  13      427.38      407.30     27.11 o 
  -1   7  13      199.56      204.98     22.29 o 
   0   7  13     1070.98     1173.59     36.74 o 
   1   7  13     2103.08     2187.40     64.95 o 
   2   7  13      344.24      434.06     26.86 o 
   3   7  13     1238.04     1277.52     41.20 o 
   4   7  13      271.62      283.66     26.88 o 
   5   7  13      722.87      828.08     34.76 o 
   6   7  13      535.99      520.01     34.01 o 
   7   7  13      723.67      728.35     44.15 o 
   8   7  13       33.54       50.13     46.59 o 
  -8   8  13        1.35        6.44     53.04 o 
  -7   8  13      608.01      589.01     51.07 o 
  -6   8  13        3.65      -33.42     32.30 o 
  -5   8  13      464.89      475.77     47.67 o 
  -4   8  13      292.12      335.22     39.02 o 
  -3   8  13      214.56      257.84     28.30 o 
  -2   8  13      342.88      339.49     27.73 o 
  -1   8  13      285.68      385.94     26.93 o 
   0   8  13     2267.47     2062.67     51.57 o 
   1   8  13      730.73      693.22     30.17 o 
   2   8  13      422.67      393.03     29.82 o 
   3   8  13     1437.99     1507.90     81.03 o 
   4   8  13      439.97      460.52     30.44 o 
   5   8  13     2034.01     2037.26     70.00 o 
   6   8  13        1.92       27.50     29.04 o 
   7   8  13     1883.06     1827.73     91.06 o 
   8   8  13      209.30      147.44     91.65 o 
  -8   9  13        3.04      -20.14     57.97 o 
  -7   9  13        5.05      -84.45     56.30 o 
  -6   9  13        6.53       11.26     34.03 o 
  -5   9  13        5.78        6.05     30.26 o 
  -4   9  13        2.47      -22.73     31.52 o 
  -3   9  13       58.11      105.83     27.28 o 
  -2   9  13      317.53      407.07     29.68 o 
  -1   9  13      347.07      426.35     29.35 o 
   0   9  13      363.54      379.04     36.53 o 
   1   9  13      470.95      520.23     33.87 o 
   2   9  13     3281.60     3417.31     86.60 o 
   3   9  13      196.83      204.19     28.25 o 
   4   9  13     3570.39     3514.73     91.43 o 
   5   9  13      274.22      239.96     29.79 o 
   6   9  13     1128.92     1168.57     47.35 o 
   7   9  13      523.22      559.58     41.31 o 
  -7  10  13      406.92      412.02     57.29 o 
  -6  10  13       16.19       21.66     36.24 o 
  -5  10  13      365.34      391.68     37.38 o 
  -4  10  13      344.71      419.06     35.30 o 
  -3  10  13       29.59       35.06     27.68 o 
  -2  10  13      177.49      219.68     29.99 o 
  -1  10  13       32.35        3.72     29.70 o 
   0  10  13      293.63      218.17     31.51 o 
   1  10  13      342.42      329.77     27.34 o 
   2  10  13       37.64       70.70     27.40 o 
   3  10  13     1637.62     1533.77     55.18 o 
   4  10  13        4.37       28.25     30.49 o 
   5  10  13      262.82      174.32     35.65 o 
   6  10  13      274.12      230.94     38.88 o 
   7  10  13        6.60      -16.52     34.29 o 
  -7  11  13        9.45       -5.28     51.94 o 
  -6  11  13       84.26       67.38     48.34 o 
  -5  11  13      222.18      267.44     37.17 o 
  -4  11  13        0.59      -18.83     31.59 o 
  -3  11  13      502.13      590.48     56.50 o 
  -2  11  13      138.54      166.46     29.81 o 
  -1  11  13     2863.20     2881.14    117.15 o 
   0  11  13       55.28       50.32     19.69 o 
   1  11  13     1317.58     1257.47     48.16 o 
   2  11  13      507.88      568.36     37.96 o 
   3  11  13     1964.84     1968.55     75.68 o 
   4  11  13        0.12      -26.66     42.51 o 
   5  11  13      448.82      504.55     40.26 o 
   6  11  13      454.82      464.94     42.88 o 
  -6  12  13       63.93       36.69     58.04 o 
  -5  12  13       56.68       78.64     47.29 o 
  -4  12  13       25.17       -6.51     36.13 o 
  -3  12  13       24.14       41.03     30.07 o 
  -2  12  13       63.46       84.66     29.80 o 
  -1  12  13      430.25      492.88     47.17 o 
   0  12  13       49.70       96.83     21.97 o 
   1  12  13      352.84      374.27     35.30 o 
   2  12  13      636.81      637.96     42.24 o 
   3  12  13        2.32       29.19     41.57 o 
   4  12  13      372.03      413.88     40.76 o 
   5  12  13       22.18       20.25     36.36 o 
   6  12  13       73.30       60.60     39.33 o 
  -6  13  13        1.46      -23.78     53.35 o 
  -5  13  13      361.90      324.45     41.74 o 
  -4  13  13        0.17      -17.93     33.63 o 
  -3  13  13      828.78      762.36     55.36 o 
  -2  13  13        6.95       22.22     30.88 o 
  -1  13  13     1517.71     1417.70     57.16 o 
   0  13  13      383.80      514.68     38.26 o 
   1  13  13      415.24      526.79     39.64 o 
   2  13  13      736.00      821.51     45.91 o 
   3  13  13      519.76      578.05     43.13 o 
   4  13  13      397.90      514.64     71.00 o 
   5  13  13      205.13      239.62     42.52 o 
  -5  14  13        0.17       36.12     51.33 o 
  -4  14  13       32.16       52.52     36.94 o 
  -3  14  13      103.58      189.11     38.70 o 
  -2  14  13       16.89       -7.74     32.83 o 
  -1  14  13       61.15       -2.97     42.74 o 
   0  14  13        0.35      -42.20     33.36 o 
   1  14  13      302.31      326.44     37.82 o 
   2  14  13       27.53       21.27     35.32 o 
   3  14  13      272.64      218.24     40.00 o 
   4  14  13        3.94      -21.71     37.63 o 
  -4  15  13        0.26      -30.49     38.41 o 
  -3  15  13      291.43      163.65     38.39 o 
  -2  15  13       30.20       83.91     35.58 o 
  -1  15  13      290.27      270.45     36.15 o 
   0  15  13      206.03      221.06     37.91 o 
   1  15  13      350.65      246.75     40.29 o 
   2  15  13       40.58       51.65     37.61 o 
   3  15  13       57.34       36.99     55.25 o 
  -2  16  13       58.07      152.47     38.72 o 
  -1  16  13       11.14       39.05     38.64 o 
   0  16  13       38.58       90.53     39.39 o 
   1  16  13      117.02      106.39     39.35 o 
   2  16  13       28.09       62.80     39.56 o 
  -8   0  14        6.02      -27.15     62.88 o 
  -6   0  14        6.10       97.36     58.08 o 
  -4   0  14      174.67      206.61     34.82 o 
  -2   0  14       45.97       32.55     18.77 o 
   0   0  14     3345.78     3613.76     85.56 o 
   2   0  14      160.72      181.27     20.80 o 
   4   0  14     1904.22     2003.90     56.79 o 
   6   0  14     5414.93     5532.21    194.09 o 
   8   0  14      599.47      508.54     71.95 o 
  -9   1  14        1.68      -68.23     45.49 o 
  -8   1  14      180.33      239.57     47.70 o 
  -7   1  14       20.31       26.15     63.31 o 
  -6   1  14      875.88      991.38     78.15 o 
  -5   1  14       52.25       52.68     29.40 o 
  -4   1  14     2293.70     2178.85     62.49 o 
  -3   1  14      449.30      490.31     25.80 o 
  -2   1  14     9677.40     9558.82    156.42 o 
  -1   1  14      192.16      215.02     16.21 o 
   0   1  14     7569.33     7437.93    114.10 o 
   1   1  14     1298.02     1319.87     29.98 o 
   3   1  14     4361.77     4458.03     86.43 o 
   4   1  14     1572.61     1539.97     36.43 o 
   5   1  14     1644.22     1611.25     57.37 o 
   6   1  14      314.68      297.64     36.57 o 
   7   1  14       51.82       25.72     37.94 o 
   8   1  14        2.45      -34.73     42.14 o 
  -9   2  14        6.61      -46.09     46.61 o 
  -8   2  14      403.16      404.52     49.35 o 
  -7   2  14       82.89      135.90     42.81 o 
  -6   2  14       44.29        6.98     33.54 o 
  -5   2  14      661.24      640.22     34.35 o 
  -4   2  14        8.79        3.76     23.00 o 
  -3   2  14        9.50       19.09     19.81 o 
  -2   2  14      610.97      660.35     29.35 o 
  -1   2  14      984.19     1049.22     31.14 o 
   0   2  14     1003.05     1093.04     28.97 o 
   1   2  14     7321.04     7122.89    117.40 o 
   2   2  14     1018.94     1047.83     43.74 o 
   3   2  14     8836.00     8544.55    138.76 o 
   4   2  14     1851.90     1778.76     44.96 o 
   5   2  14      554.73      601.77     27.39 o 
   6   2  14      486.88      500.46     42.02 o 
   7   2  14     1149.56     1378.56     62.36 o 
   8   2  14      289.97      349.10     64.66 o 
  -9   3  14        8.56      -61.30    114.01 o 
  -8   3  14      139.55       74.23     45.91 o 
  -7   3  14       18.50      -42.34     35.62 o 
  -6   3  14      953.21      896.28     64.11 o 
  -5   3  14       23.23      -33.29     25.24 o 
  -4   3  14     4308.38     4290.96     89.20 o 
  -3   3  14     1155.22     1192.30     44.68 o 
  -2   3  14      570.80      666.70     27.97 o 
  -1   3  14     3318.64     2980.55     63.96 o 
   0   3  14      213.80      221.62     15.94 o 
   1   3  14     3076.92     2885.76     73.52 o 
   2   3  14     1664.14     1615.74     34.80 o 
   3   3  14     2425.98     2245.55     46.11 o 
   4   3  14      326.66      298.39     22.73 o 
   5   3  14      362.84      387.55     24.24 o 
   6   3  14     1000.45      982.49     49.29 o 
   7   3  14       61.79      105.84     38.77 o 
   8   3  14     2547.55     2393.56     88.70 o 
  -9   4  14        6.55       38.82     71.19 o 
  -8   4  14     1015.51     1015.84     54.80 o 
  -7   4  14       59.31       17.05     29.29 o 
  -6   4  14      107.61      176.23     35.21 o 
  -5   4  14      279.75      276.52     31.08 o 
  -4   4  14      102.77      103.92     24.18 o 
  -3   4  14      555.46      482.78     40.85 o 
  -2   4  14        1.44      -19.19     18.36 o 
  -1   4  14      671.15      675.98     32.11 o 
   0   4  14      665.54      763.60     28.14 o 
   1   4  14     1187.57     1173.74     37.46 o 
   2   4  14     5125.93     5234.30     90.87 o 
   3   4  14       56.51       64.20     18.13 o 
   4   4  14    10769.67    10974.19    193.70 o 
   5   4  14      139.85      138.13     22.39 o 
   6   4  14     5686.68     5622.68    140.49 o 
   7   4  14      154.32      217.69     50.12 o 
   8   4  14     1120.17     1199.31     65.93 o 
  -8   5  14      116.29       76.69     38.63 o 
  -7   5  14       38.29       37.86     34.98 o 
  -6   5  14      357.12      227.29     39.70 o 
  -5   5  14      108.02       87.23     28.85 o 
  -4   5  14     1628.47     1649.53     57.11 o 
  -3   5  14      241.97      226.60     25.74 o 
  -2   5  14       51.11       31.98     20.51 o 
  -1   5  14     1922.43     1875.76     48.20 o 
   0   5  14      445.41      303.93     22.04 o 
   1   5  14      483.67      426.17     30.03 o 
   2   5  14     1625.99     1594.30     38.05 o 
   3   5  14      765.85      841.36     42.29 o 
   4   5  14     2426.50     2526.31    105.12 o 
   5   5  14      457.52      495.96     29.04 o 
   6   5  14      614.89      623.52     33.10 o 
   7   5  14       39.73       44.89     40.41 o 
   8   5  14      220.74      205.31     47.64 o 
  -8   6  14      524.28      419.70     56.23 o 
  -7   6  14       15.47       -4.96     34.40 o 
  -6   6  14      364.03      295.02     36.77 o 
  -5   6  14      478.12      443.51     35.18 o 
  -4   6  14     1818.64     1762.84     52.75 o 
  -3   6  14      283.23      345.74     43.33 o 
  -2   6  14     1598.01     1475.38     44.20 o 
  -1   6  14        7.26       31.53     20.15 o 
   0   6  14      655.21      675.82     39.17 o 
   1   6  14     1146.41     1125.20     35.43 o 
   2   6  14     3516.94     3319.65     67.96 o 
   3   6  14      937.61      876.08     37.08 o 
   4   6  14      527.00      512.92     29.68 o 
   5   6  14      687.70      771.25     33.89 o 
   6   6  14       87.68       73.14     28.22 o 
   7   6  14      819.79      885.98     55.26 o 
   8   6  14        4.05       40.38     47.78 o 
  -8   7  14       87.90       74.02     51.71 o 
  -7   7  14       46.06       43.71     36.59 o 
  -6   7  14      194.74      206.44     35.07 o 
  -5   7  14        0.71        7.61     29.85 o 
  -4   7  14      293.58      289.93     31.05 o 
  -3   7  14      835.90      818.46     36.22 o 
  -2   7  14      379.38      398.85     28.21 o 
  -1   7  14     1353.60     1253.25     40.68 o 
   0   7  14        1.56        9.16     20.60 o 
   1   7  14     1547.28     1579.30     51.17 o 
   2   7  14      253.04      210.36     24.49 o 
   3   7  14        6.75        8.63     30.02 o 
   4   7  14      215.01      244.00     41.26 o 
   5   7  14       94.04       80.98     31.55 o 
   6   7  14      160.28      228.30     31.54 o 
   7   7  14       51.36       51.06     75.43 o 
   8   7  14       50.47      196.68     62.56 o 
  -8   8  14      141.81       86.75     54.49 o 
  -7   8  14       15.91      -41.21     37.21 o 
  -6   8  14      234.30      243.55     40.39 o 
  -5   8  14      471.51      506.08     37.47 o 
  -4   8  14      196.00      188.56     36.51 o 
  -3   8  14       15.95       -6.53     31.75 o 
  -2   8  14        6.85      -28.87     22.69 o 
  -1   8  14     1800.41     1797.93     50.01 o 
   0   8  14      469.08      491.19     31.24 o 
   1   8  14      285.93      324.44     25.35 o 
   2   8  14       14.25      -30.76     24.01 o 
   3   8  14      210.62      199.08     28.36 o 
   4   8  14       60.12       65.36     28.70 o 
   5   8  14      269.44      219.99     34.17 o 
   6   8  14       14.98       16.58     29.58 o 
   7   8  14        1.94       18.05     32.57 o 
  -7   9  14        2.35       64.76     49.91 o 
  -6   9  14      434.24      392.23     43.38 o 
  -5   9  14      108.02       84.44     33.19 o 
  -4   9  14      386.43      409.94     35.64 o 
  -3   9  14      562.49      522.20     34.59 o 
  -2   9  14      888.20      780.40     37.13 o 
  -1   9  14      377.24      325.68     29.18 o 
   0   9  14       68.04       32.01     24.10 o 
   1   9  14      488.08      441.14     34.23 o 
   2   9  14      726.89      763.71     50.03 o 
   3   9  14       57.00       57.22     28.93 o 
   4   9  14      567.82      677.05     39.91 o 
   5   9  14        6.79      -21.92     32.12 o 
   6   9  14      145.13       95.24     36.38 o 
   7   9  14        1.64      -38.92     33.83 o 
  -7  10  14        0.15       35.18     52.76 o 
  -6  10  14       36.74       43.48     37.27 o 
  -5  10  14       89.19      111.54     36.19 o 
  -4  10  14      162.05      181.32     35.06 o 
  -3  10  14       63.93       44.97     29.59 o 
  -2  10  14      701.97      714.47     37.51 o 
  -1  10  14      310.29      281.27     28.68 o 
   0  10  14      644.57      612.94     38.82 o 
   1  10  14       47.91      102.37     28.51 o 
   2  10  14      822.34      870.68     42.03 o 
   3  10  14       43.77       60.96     32.00 o 
   4  10  14     1917.05     1683.97     67.10 o 
   5  10  14        4.77      -30.58     31.82 o 
   6  10  14      932.35      889.93     54.31 o 
  -6  11  14      146.97      177.05     43.37 o 
  -5  11  14       13.47       41.03     36.02 o 
  -4  11  14      363.83      335.36     42.13 o 
  -3  11  14        3.61       18.53     30.43 o 
  -2  11  14      865.96      833.79     67.58 o 
  -1  11  14      245.16      205.36     41.83 o 
   0  11  14      611.63      600.43     53.12 o 
   1  11  14        5.62       22.80     29.41 o 
   2  11  14      705.44      610.11     38.50 o 
   3  11  14      147.51       79.46     32.54 o 
   4  11  14       13.34       -4.83     33.17 o 
   5  11  14       93.80       79.63     36.78 o 
   6  11  14      345.07      322.51     41.64 o 
  -6  12  14       10.48      -37.32     50.75 o 
  -5  12  14       24.25       55.48     38.66 o 
  -4  12  14        5.82       56.34     44.43 o 
  -3  12  14       70.94       99.81     32.59 o 
  -2  12  14      135.81       85.47     40.01 o 
  -1  12  14      236.98      291.54     32.54 o 
   0  12  14      417.22      295.58     54.37 o 
   1  12  14      147.46      170.37     56.84 o 
   2  12  14      888.93      841.38     81.52 o 
   3  12  14        6.80      -38.63     30.22 o 
   4  12  14      293.65      221.61     38.82 o 
   5  12  14       97.95      142.19     41.13 o 
  -5  13  14        9.31       -0.81     37.00 o 
  -4  13  14      276.28      230.70     38.66 o 
  -3  13  14       17.28        4.59     33.73 o 
  -2  13  14      667.42      596.11     46.81 o 
  -1  13  14        5.65      -36.59     29.15 o 
   0  13  14      527.02      459.36     40.98 o 
   1  13  14       16.45       -5.72     33.31 o 
   2  13  14        0.48        5.26     33.38 o 
   3  13  14       43.09       76.35     36.41 o 
   4  13  14      122.52      100.34     47.54 o 
   5  13  14       22.01       65.44     38.48 o 
  -4  14  14        2.73        9.51     46.04 o 
  -3  14  14       83.25       61.33     35.13 o 
  -2  14  14       15.32      -19.37     33.92 o 
  -1  14  14        3.63      -14.80     34.15 o 
   0  14  14       57.05        8.22     35.22 o 
   1  14  14      178.34      204.66     37.59 o 
   2  14  14        7.56      -26.98     35.28 o 
   3  14  14       55.76       32.83     37.05 o 
   4  14  14       38.79      137.15     41.81 o 
  -3  15  14        8.55       -4.82     35.80 o 
  -2  15  14      334.05      268.48     39.94 o 
  -1  15  14        2.76       15.51     36.85 o 
   0  15  14      213.12      224.52     39.46 o 
   1  15  14       19.87       -7.95     50.80 o 
   2  15  14       82.71       24.41     38.38 o 
  -9   0  15       38.25      -76.32     89.23 o 
  -7   0  15       51.88       -5.82     62.66 o 
  -5   0  15      708.74      776.75     73.44 o 
  -3   0  15      540.24      631.03     40.94 o 
  -1   0  15     1732.11     1729.39     61.90 o 
   1   0  15      751.74      554.42     32.36 o 
   3   0  15     2712.46     2839.13     82.48 o 
   5   0  15      486.82      487.82     51.88 o 
   7   0  15      147.00      133.61     52.45 o 
  -9   1  15       30.00      -73.34     48.89 o 
  -8   1  15        5.53      -13.08     47.54 o 
  -7   1  15     1050.13     1005.48     59.78 o 
  -6   1  15       22.30      -17.06     41.10 o 
  -5   1  15     2080.38     2048.06     75.89 o 
  -4   1  15     1370.26     1407.53     53.40 o 
  -3   1  15     3085.05     2901.86     94.47 o 
  -2   1  15     2897.25     2763.58     61.45 o 
  -1   1  15     3120.67     3121.01     59.66 o 
   0   1  15      261.11      234.14     17.25 o 
   1   1  15     1897.57     1867.20     38.10 o 
   2   1  15      291.78      269.64     18.90 o 
   3   1  15      241.64      153.27     28.76 o 
   4   1  15      122.76      145.90     27.17 o 
   5   1  15      623.74      604.39     38.43 o 
   6   1  15      815.33      796.14     46.09 o 
   7   1  15      835.15      825.15     52.56 o 
   8   1  15       10.64      -18.12     44.78 o 
  -9   2  15      140.85       48.60     50.88 o 
  -8   2  15       52.25      -12.04     45.70 o 
  -7   2  15       26.77        2.94     44.41 o 
  -6   2  15       96.03       58.61     40.47 o 
  -5   2  15       58.03       51.71     31.67 o 
  -4   2  15      115.50      214.70     31.06 o 
  -3   2  15       25.03       -7.40     20.94 o 
  -2   2  15     1010.74     1086.37     36.49 o 
  -1   2  15     1397.78     1581.49     42.55 o 
   0   2  15     1801.81     1778.63     43.63 o 
   1   2  15      150.23      174.64     16.98 o 
   2   2  15     5533.65     5525.10    111.67 o 
   3   2  15       47.78       25.96     13.05 o 
   4   2  15     1745.93     1691.55     44.93 o 
   5   2  15      600.32      565.57     35.69 o 
   6   2  15     1055.71     1087.36     57.74 o 
   7   2  15       30.80       27.96     39.52 o 
   8   2  15     1145.03     1334.85     78.32 o 
  -8   3  15       11.84      -19.75     47.43 o 
  -7   3  15      236.32      188.69     46.68 o 
  -6   3  15        2.01       12.98     34.96 o 
  -5   3  15      332.87      380.04     42.28 o 
  -4   3  15      783.67      825.71     36.68 o 
  -3   3  15      433.18      476.43     28.90 o 
  -2   3  15     1251.84     1303.57     40.31 o 
  -1   3  15       26.83       61.74     19.43 o 
   0   3  15      749.92      773.66     28.79 o 
   1   3  15      542.26      532.22     31.46 o 
   2   3  15      424.36      486.08     21.63 o 
   3   3  15       66.05       42.25     16.46 o 
   4   3  15      688.79      702.44     34.76 o 
   5   3  15      218.90      240.86     24.59 o 
   6   3  15       16.00        6.26     33.82 o 
   7   3  15      522.10      499.12     47.96 o 
   8   3  15       51.26       64.65     47.50 o 
  -8   4  15        5.99       43.71     48.45 o 
  -7   4  15       35.27      -38.38     39.31 o 
  -6   4  15        5.72      -28.54     31.60 o 
  -5   4  15      300.96      329.44     33.25 o 
  -4   4  15      353.96      430.22     31.79 o 
  -3   4  15      894.87     1030.66     38.23 o 
  -2   4  15      727.52      727.69     43.64 o 
  -1   4  15     3392.05     3377.23     84.33 o 
   0   4  15     2359.86     2238.69     63.38 o 
   1   4  15     2852.48     2826.83     60.22 o 
   2   4  15     1682.81     1535.62     37.68 o 
   3   4  15      153.11      160.26     24.06 o 
   4   4  15      139.75      125.37     19.05 o 
   5   4  15      103.69       52.58     25.17 o 
   6   4  15      506.62      584.68     45.57 o 
   7   4  15      331.38      335.58     46.29 o 
   8   4  15      570.84      696.41     58.94 o 
  -8   5  15        0.06      -32.63     43.74 o 
  -7   5  15      151.60       56.42     36.29 o 
  -6   5  15        1.24       12.79     31.25 o 
  -5   5  15      182.55      162.50     28.93 o 
  -4   5  15       10.95        3.90     22.58 o 
  -3   5  15       26.10       -4.37     22.00 o 
  -2   5  15       16.99       20.00     21.58 o 
  -1   5  15       22.62       21.29     20.70 o 
   0   5  15      101.75      136.21     21.68 o 
   1   5  15        0.96       -4.47     11.60 o 
   2   5  15       77.81       46.97     19.48 o 
   3   5  15       30.08       12.38     23.07 o 
   4   5  15     1431.40     1289.14     72.80 o 
   5   5  15      718.82      694.05     40.16 o 
   6   5  15     1650.52     1633.75     49.14 o 
   7   5  15      429.71      388.93     47.37 o 
   8   5  15       35.06       65.99     47.48 o 
  -8   6  15       28.77      -58.74     70.71 o 
  -7   6  15       58.28       41.62     37.78 o 
  -6   6  15      120.53      144.06     35.58 o 
  -5   6  15        0.87       -1.95     30.24 o 
  -4   6  15      205.73      248.25     31.01 o 
  -3   6  15      178.79      110.29     26.59 o 
  -2   6  15       13.59       39.91     24.32 o 
  -1   6  15     1214.84     1068.80     37.52 o 
   0   6  15      688.23      745.41     31.91 o 
   1   6  15     4897.71     4549.56    123.80 o 
   2   6  15      193.49      220.21     27.70 o 
   3   6  15     6817.92     6696.15    151.15 o 
   4   6  15      375.11      397.41     32.58 o 
   5   6  15     2264.83     2216.55     66.42 o 
   6   6  15      259.28      229.50     30.80 o 
   7   6  15       30.20        2.25     49.59 o 
  -8   7  15       25.09       31.14     53.49 o 
  -7   7  15      279.05      243.69     41.78 o 
  -6   7  15       93.99       19.99     34.78 o 
  -5   7  15      141.91      143.84     33.58 o 
  -4   7  15       44.48       66.62     29.38 o 
  -3   7  15      834.03      774.83     47.40 o 
  -2   7  15       61.18       75.47     25.68 o 
  -1   7  15      643.91      578.56     31.52 o 
   0   7  15       58.48       55.99     22.96 o 
   1   7  15      208.12      238.53     30.85 o 
   2   7  15      130.20      197.64     28.10 o 
   3   7  15       84.16       69.65     37.98 o 
   4   7  15     1358.48     1300.85     49.64 o 
   5   7  15      151.03       95.21     32.65 o 
   6   7  15      828.25      966.18     42.65 o 
   7   7  15       49.38       44.89     58.99 o 
  -7   8  15       97.49       86.12     40.76 o 
  -6   8  15       44.65        1.42     35.38 o 
  -5   8  15      148.93      247.63     35.92 o 
  -4   8  15       14.02       43.79     30.10 o 
  -3   8  15       72.61       99.47     28.78 o 
  -2   8  15       63.03       73.73     26.82 o 
  -1   8  15      383.21      421.71     31.66 o 
   0   8  15     1450.51     1328.69     43.77 o 
   1   8  15     1295.96     1262.61     75.76 o 
   2   8  15      105.85       80.92     27.60 o 
   3   8  15      765.62      654.99     38.52 o 
   4   8  15      234.46      211.41     33.00 o 
   5   8  15        3.54        0.53     31.23 o 
   6   8  15      607.77      627.20     44.73 o 
   7   8  15      101.20      116.18     69.83 o 
  -7   9  15       63.03       14.17     50.50 o 
  -6   9  15        3.21      -33.17     46.31 o 
  -5   9  15      170.10      126.15     57.34 o 
  -4   9  15        0.47      -13.51     31.06 o 
  -3   9  15      212.50      179.52     32.34 o 
  -2   9  15       58.26      124.52     29.15 o 
  -1   9  15        0.91        8.93     26.02 o 
   0   9  15        3.92       60.05     28.02 o 
   1   9  15      272.32      283.44     36.90 o 
   2   9  15      330.05      331.24     43.33 o 
   3   9  15      631.93      615.40     39.34 o 
   4   9  15      905.76      997.96     46.83 o 
   5   9  15       72.77       71.65     33.34 o 
   6   9  15      314.40      256.67     40.20 o 
  -6  10  15      100.70      121.91     43.47 o 
  -5  10  15       29.32       65.54     35.70 o 
  -4  10  15       13.73        4.58     32.89 o 
  -3  10  15      336.31      340.70     35.00 o 
  -2  10  15       11.00       55.19     30.46 o 
  -1  10  15      317.06      356.43     40.36 o 
   0  10  15       62.36       65.66     26.67 o 
   1  10  15        3.24        9.39     28.93 o 
   2  10  15        2.03       13.66     28.84 o 
   3  10  15        2.41       -0.27     30.01 o 
   4  10  15      349.05      411.61     38.60 o 
   5  10  15       25.97       16.75     34.29 o 
   6  10  15      140.12      232.61     40.59 o 
  -6  11  15      195.39      199.18     42.36 o 
  -5  11  15      305.88      256.18     40.01 o 
  -4  11  15      266.50      290.61     42.07 o 
  -3  11  15      227.68      225.17     35.51 o 
  -2  11  15      459.32      555.82     73.27 o 
  -1  11  15       41.93        9.13     37.86 o 
   0  11  15       67.79       46.60     23.14 o 
   1  11  15       36.92       29.81     31.19 o 
   2  11  15       23.33       20.09     31.71 o 
   3  11  15       61.86       -6.78     32.11 o 
   4  11  15      802.70      745.67     45.78 o 
   5  11  15      681.31      646.94     51.36 o 
  -5  12  15      334.26      420.11     44.31 o 
  -4  12  15      154.13      157.78     53.70 o 
  -3  12  15      219.00      159.04     35.71 o 
  -2  12  15        0.30      -44.26     34.00 o 
  -1  12  15      220.06      250.62     32.98 o 
   0  12  15       20.79       33.23     36.23 o 
   1  12  15      388.53      393.59     38.67 o 
   2  12  15       13.10      -46.53     31.44 o 
   3  12  15      487.47      522.08     42.82 o 
   4  12  15        0.34      -34.49     35.34 o 
   5  12  15      281.32      308.44     43.60 o 
  -4  13  15        7.72      -37.14     36.23 o 
  -3  13  15     1156.97     1171.51     51.42 o 
  -2  13  15        1.71      -12.31     33.70 o 
  -1  13  15     1240.09     1188.76     57.68 o 
   0  13  15       12.59       63.42     34.65 o 
   1  13  15      546.88      499.03     53.67 o 
   2  13  15       81.60       88.39     35.91 o 
   3  13  15        3.82      -21.36     36.66 o 
   4  13  15      187.23      168.66     40.14 o 
  -3  14  15       17.08       -5.28     37.26 o 
  -2  14  15       92.08      164.68     37.68 o 
  -1  14  15       64.95       43.09     34.49 o 
   0  14  15       16.13       27.68     36.57 o 
   1  14  15      394.85      255.57     39.54 o 
   2  14  15       41.41       11.40     36.01 o 
   3  14  15       52.07       50.66     37.22 o 
  -2  15  15      316.34      289.08     74.93 o 
  -1  15  15      188.43      139.17     40.87 o 
   0  15  15      399.69      454.10     57.00 o 
   1  15  15        1.31       54.49     39.78 o 
  -8   0  16       67.70       72.96     73.72 o 
  -6   0  16      573.89      677.17     79.62 o 
  -4   0  16       29.57      -23.87     52.88 o 
  -2   0  16        8.53       50.83     27.94 o 
   0   0  16        3.29       -2.41     30.67 o 
   2   0  16     2423.73     2496.90     67.02 o 
   4   0  16     2088.07     1857.39     57.40 o 
   6   0  16     3788.79     3714.04    147.61 o 
   8   0  16        3.82       13.37     61.10 o 
  -8   1  16      160.40       50.72     54.78 o 
  -7   1  16        8.36       -3.12     45.67 o 
  -6   1  16     1177.20     1278.57     66.70 o 
  -5   1  16       15.50      -59.51     39.67 o 
  -4   1  16     1300.27     1318.87     61.66 o 
  -3   1  16       19.94       43.59     27.31 o 
  -2   1  16        3.21       23.96     23.83 o 
  -1   1  16       19.07       31.92     25.97 o 
   0   1  16     2847.25     2673.86     57.78 o 
   1   1  16      512.17      496.94     21.84 o 
   2   1  16     1889.69     1760.48     43.29 o 
   3   1  16     3900.21     3530.76     75.48 o 
   4   1  16     1687.71     1561.84     55.93 o 
   5   1  16      864.59      828.81     45.56 o 
   6   1  16     2375.48     2106.30     72.98 o 
   7   1  16        2.78        9.79     40.17 o 
   8   1  16     1630.72     1623.56     84.18 o 
  -8   2  16        3.95        0.58     48.91 o 
  -7   2  16        3.20      -49.89     46.31 o 
  -6   2  16       56.28       49.22     44.63 o 
  -5   2  16      156.35      179.20     45.06 o 
  -4   2  16       21.26       38.16     29.52 o 
  -3   2  16      204.64      244.81     33.02 o 
  -2   2  16       39.30       62.92     21.10 o 
  -1   2  16     1062.31     1111.63     49.27 o 
   0   2  16      432.40      413.73     24.44 o 
   1   2  16     1422.76     1405.47     35.73 o 
   2   2  16     1459.34     1395.81     68.21 o 
   3   2  16      118.70       65.51     17.23 o 
   4   2  16       80.99       82.59     23.50 o 
   5   2  16      928.43      918.97     45.79 o 
   6   2  16       30.77        7.99     39.19 o 
   7   2  16      722.19      739.36     52.23 o 
   8   2  16       49.59       -7.31     45.54 o 
  -8   3  16      562.46      555.17     56.65 o 
  -7   3  16        0.99      -69.73     46.48 o 
  -6   3  16      499.72      301.60     50.16 o 
  -5   3  16       43.81       11.38     34.37 o 
  -4   3  16     1116.31      981.69     46.69 o 
  -3   3  16       48.21       79.21     24.31 o 
  -2   3  16      309.49      322.94     26.06 o 
  -1   3  16       86.91       93.70     21.37 o 
   0   3  16      293.08      289.52     23.19 o 
   1   3  16       55.37       26.05     16.66 o 
   2   3  16        6.80       -9.55     16.62 o 
   3   3  16     1102.53     1163.98     39.34 o 
   4   3  16     2192.85     2083.73     56.85 o 
   5   3  16       64.36       57.24     38.19 o 
   6   3  16        5.14       34.46     35.42 o 
   7   3  16       24.33       26.47     40.58 o 
   8   3  16       34.23      136.16     47.74 o 
  -8   4  16       87.90       80.68     50.87 o 
  -7   4  16       80.23       65.37     47.52 o 
  -6   4  16       12.48       -6.05     37.04 o 
  -5   4  16       41.60       50.55     36.14 o 
  -4   4  16        8.35       26.16     27.80 o 
  -3   4  16      484.14      554.64     35.77 o 
  -2   4  16      249.31      212.19     25.27 o 
  -1   4  16     1650.15     1821.45     72.66 o 
   0   4  16      855.79      790.77     56.39 o 
   1   4  16     3384.26     3523.48     86.74 o 
   2   4  16       78.47      113.68     20.41 o 
   3   4  16     1245.96     1206.69     52.74 o 
   4   4  16     1611.96     1557.84     53.19 o 
   5   4  16      191.98      130.61     26.43 o 
   6   4  16     1062.88     1126.84     69.82 o 
   7   4  16      168.47      219.73     45.27 o 
  -8   5  16      346.60      213.38     52.96 o 
  -7   5  16       71.76       77.38     43.03 o 
  -6   5  16       46.22       -2.56     38.13 o 
  -5   5  16      123.58       88.85     26.17 o 
  -4   5  16      438.88      359.47     43.57 o 
  -3   5  16      116.15       56.23     30.98 o 
  -2   5  16       20.05        5.56     23.24 o 
  -1   5  16      104.26       83.70     23.40 o 
   0   5  16        0.93      -31.83     21.22 o 
   1   5  16      422.78      459.50     36.91 o 
   2   5  16      464.80      485.33     28.87 o 
   3   5  16      476.57      511.20     33.55 o 
   4   5  16      435.95      341.71     28.53 o 
   5   5  16       89.25       48.68     26.04 o 
   6   5  16      274.78      212.38     45.71 o 
   7   5  16       67.97       42.86     48.21 o 
  -7   6  16       13.92       30.65     43.27 o 
  -6   6  16      118.17      174.00     36.59 o 
  -5   6  16      175.44      182.21     35.60 o 
  -4   6  16     1370.81     1422.45     65.57 o 
  -3   6  16      578.35      774.50     45.58 o 
  -2   6  16     3201.90     3095.41     72.31 o 
  -1   6  16     2104.09     2062.49     55.11 o 
   0   6  16     3508.18     3566.03     76.79 o 
   1   6  16     2450.86     2398.04     91.20 o 
   2   6  16      800.29      874.61     57.96 o 
   3   6  16       84.63       88.64     27.41 o 
   4   6  16      918.99     1004.20     45.21 o 
   5   6  16      635.65      699.15     41.08 o 
   6   6  16      480.56      434.15     35.21 o 
   7   6  16      546.83      759.39    117.77 o 
  -7   7  16        6.41      -23.85     38.90 o 
  -6   7  16        5.39      -50.41     34.73 o 
  -5   7  16       49.83       51.89     34.31 o 
  -4   7  16       29.96       24.14     30.88 o 
  -3   7  16        6.60       20.42     28.16 o 
  -2   7  16       80.21       85.63     27.52 o 
  -1   7  16      204.89      292.34     40.99 o 
   0   7  16      259.91      266.41     34.27 o 
   1   7  16      152.31      132.60     24.76 o 
   2   7  16        5.21       25.37     27.09 o 
   3   7  16      215.74      200.23     29.60 o 
   4   7  16      536.10      531.62     36.28 o 
   5   7  16      137.56       96.82     32.06 o 
   6   7  16     1513.63     1500.62     53.17 o 
   7   7  16        5.17       64.07     73.38 o 
  -7   8  16        0.13      -27.35     40.11 o 
  -6   8  16      284.30      233.87     43.81 o 
  -5   8  16       30.15      -10.81     36.49 o 
  -4   8  16     1316.44     1303.58     49.77 o 
  -3   8  16      207.94      284.08     33.60 o 
  -2   8  16     2116.01     2159.69     60.75 o 
  -1   8  16      547.94      571.36     33.86 o 
   0   8  16     4279.55     4495.84     93.99 o 
   1   8  16      549.51      586.64     40.82 o 
   2   8  16     3624.87     3529.74     92.69 o 
   3   8  16      445.03      500.71     37.23 o 
   4   8  16     1514.72     1509.77     56.73 o 
   5   8  16       74.12       82.10     33.34 o 
   6   8  16      305.04      318.19     46.78 o 
  -6   9  16      263.48      187.04     41.16 o 
  -5   9  16      104.49       93.12     37.61 o 
  -4   9  16      306.75      251.01     36.80 o 
  -3   9  16      223.56      298.85     34.73 o 
  -2   9  16      780.20      788.16     40.95 o 
  -1   9  16       10.12       -3.44     27.69 o 
   0   9  16      201.94      265.03     37.49 o 
   1   9  16      262.13      253.98     32.70 o 
   2   9  16      125.88      153.57     31.99 o 
   3   9  16        0.58        9.30     30.58 o 
   4   9  16      212.82      307.85     37.68 o 
   5   9  16       80.24       64.02     34.65 o 
   6   9  16       11.77       22.04     35.89 o 
  -6  10  16       53.58       25.88     41.10 o 
  -5  10  16       73.36       94.71     38.58 o 
  -4  10  16       31.51       15.12     33.30 o 
  -3  10  16      703.59      889.11     59.46 o 
  -2  10  16       11.63      -14.97     38.76 o 
  -1  10  16      942.41     1011.65     60.74 o 
   0  10  16      103.26       84.75     28.13 o 
   1  10  16      367.00      404.29     36.55 o 
   2  10  16      105.29       36.21     31.46 o 
   3  10  16      285.01      324.44     37.20 o 
   4  10  16       35.10       59.76     33.40 o 
   5  10  16      807.33      921.04     51.15 o 
  -5  11  16       11.78      -18.83     39.64 o 
  -4  11  16      805.10      917.90     53.42 o 
  -3  11  16       16.52       -5.78     43.37 o 
  -2  11  16      594.27      516.04     83.08 o 
  -1  11  16      128.37      133.27     31.52 o 
   0  11  16       20.18       -8.62     24.19 o 
   1  11  16      307.80      262.77     36.43 o 
   2  11  16      162.07      155.48     33.61 o 
   3  11  16      837.22      793.10     47.39 o 
   4  11  16      125.09      142.78     37.47 o 
   5  11  16      398.02      454.11     70.17 o 
  -5  12  16       92.21       86.77     42.37 o 
  -4  12  16        0.49       24.77     40.85 o 
  -3  12  16        3.87      -18.20     38.96 o 
  -2  12  16       34.90       50.04     33.87 o 
  -1  12  16       25.81       -5.67     39.97 o 
   0  12  16      103.14      145.64     37.38 o 
   1  12  16        0.21      -27.16     36.30 o 
   2  12  16      196.55      335.96     38.52 o 
   3  12  16       50.10      -30.25     35.87 o 
   4  12  16        0.13        9.14     38.00 o 
  -4  13  16      374.85      392.52     43.42 o 
  -3  13  16      270.61      291.08     40.13 o 
  -2  13  16       18.13       19.31     34.95 o 
  -1  13  16      450.45      595.02     42.64 o 
   0  13  16       57.50      100.19     37.59 o 
   1  13  16      174.68      178.11     39.30 o 
   2  13  16      244.98      260.98     40.62 o 
   3  13  16       31.08       71.93     38.17 o 
  -2  14  16        3.89      -12.28     38.31 o 
  -1  14  16      134.28      110.31     39.57 o 
   0  14  16      169.98      175.30     40.52 o 
   1  14  16       93.45       88.41     37.92 o 
   2  14  16       97.47       85.08     39.72 o 
  -7   0  17       75.90      -33.16     99.19 o 
  -5   0  17      407.25      334.76     66.65 o 
  -3   0  17        2.48      -29.20     52.86 o 
  -1   0  17      548.70      584.86     39.51 o 
   1   0  17     1518.20     1426.61     56.98 o 
   3   0  17      702.08      747.19     50.37 o 
   5   0  17       77.81       93.80     44.17 o 
   7   0  17      149.98      120.71     60.86 o 
  -8   1  17       21.86      -37.67     50.69 o 
  -7   1  17      503.73      499.94     56.62 o 
  -6   1  17       10.24      -28.69     47.45 o 
  -5   1  17      682.73      638.07     86.54 o 
  -4   1  17        1.57        7.83     39.43 o 
  -3   1  17       26.06      -15.66     35.81 o 
  -2   1  17       54.75       95.18     28.65 o 
  -1   1  17     1172.96     1200.69     43.63 o 
   0   1  17      286.29      299.87     22.94 o 
   1   1  17     2827.15     2796.24     55.84 o 
   2   1  17        5.47        3.66     17.69 o 
   3   1  17     2032.12     1938.23     41.29 o 
   4   1  17      442.53      472.50     38.08 o 
   5   1  17      273.67      301.80     35.96 o 
   6   1  17      472.77      507.24     44.75 o 
   7   1  17      326.32      289.73     46.21 o 
  -8   2  17       37.03      -11.74     53.02 o 
  -7   2  17       84.06      -25.82     47.37 o 
  -6   2  17      106.62      -15.76     47.25 o 
  -5   2  17        6.23       36.39     45.33 o 
  -4   2  17      793.59      725.60     88.48 o 
  -3   2  17      153.07      113.51     30.49 o 
  -2   2  17     1318.74     1190.32     50.85 o 
  -1   2  17      670.92      706.92     35.31 o 
   0   2  17      997.19     1084.36     41.00 o 
   1   2  17     1109.22     1151.32     46.72 o 
   2   2  17      615.72      656.18     30.77 o 
   3   2  17      892.85      901.84     32.40 o 
   4   2  17      471.84      495.86     30.29 o 
   5   2  17      173.43      128.56     48.48 o 
   6   2  17     1612.37     1836.95     87.00 o 
   7   2  17      194.29      193.62     44.32 o 
  -8   3  17       57.60       -4.23     52.23 o 
  -7   3  17      259.17      190.74     50.64 o 
  -6   3  17        1.67      -67.80     45.20 o 
  -5   3  17       74.47      -27.14     44.63 o 
  -4   3  17       25.21      -47.04     31.36 o 
  -3   3  17      199.78      245.75     33.00 o 
  -2   3  17      275.66      349.60     32.32 o 
  -1   3  17      260.66      307.76     25.84 o 
   0   3  17      289.53      315.01     25.45 o 
   1   3  17       68.04       70.17     21.15 o 
   2   3  17       45.69       56.79     18.71 o 
   3   3  17     1624.96     1612.30     48.90 o 
   4   3  17       77.82       93.31     24.64 o 
   5   3  17     1851.05     1601.50    115.19 o 
   6   3  17       41.72        7.51     36.89 o 
   7   3  17      926.21      855.89     55.77 o 
  -7   4  17       31.95      -36.97     49.54 o 
  -6   4  17      248.32      245.98     50.59 o 
  -5   4  17      589.98      575.08     44.99 o 
  -4   4  17      242.80      222.77     36.12 o 
  -3   4  17     1172.07     1162.70     43.12 o 
  -2   4  17       80.42       90.32     25.04 o 
  -1   4  17     4171.01     4178.71     93.98 o 
   0   4  17      137.38      176.57     33.84 o 
   1   4  17     6820.12     6504.72    190.51 o 
   2   4  17        0.97      -15.19     20.28 o 
   3   4  17     1621.09     1536.22     93.07 o 
   4   4  17       88.76       77.96     27.37 o 
   5   4  17       46.64       34.66     26.40 o 
   6   4  17      483.94      470.17     61.55 o 
   7   4  17        6.15       13.42     49.84 o 
  -7   5  17       55.51      -55.92     48.75 o 
  -6   5  17       10.17       -7.82     38.04 o 
  -5   5  17      139.45       77.49     38.23 o 
  -4   5  17       95.68      148.47     34.85 o 
  -3   5  17       54.93        8.51     27.68 o 
  -2   5  17      238.52      180.49     36.33 o 
  -1   5  17        0.39       17.92     26.31 o 
   0   5  17      395.42      441.37     28.92 o 
   1   5  17      173.69      122.45     22.51 o 
   2   5  17      485.37      554.42     29.64 o 
   3   5  17      340.70      310.28     31.51 o 
   4   5  17       66.15       84.67     29.68 o 
   5   5  17       62.11       26.38     25.68 o 
   6   5  17       19.49       77.19     53.55 o 
   7   5  17       72.55      103.74     64.76 o 
  -7   6  17       64.43        4.41     50.34 o 
  -6   6  17        2.86      -47.89     39.67 o 
  -5   6  17      456.44      391.83     55.14 o 
  -4   6  17      191.47      202.63     32.91 o 
  -3   6  17     1253.52     1283.35     47.63 o 
  -2   6  17       58.02       45.59     31.64 o 
  -1   6  17     2681.17     2418.99     61.87 o 
   0   6  17      394.54      473.55     30.61 o 
   1   6  17        5.68      -22.65     16.20 o 
   2   6  17      190.78      287.87     45.38 o 
   3   6  17      991.91     1043.10     45.79 o 
   4   6  17     1159.59     1222.87     49.36 o 
   5   6  17      712.87      795.99     44.18 o 
   6   6  17     1022.15     1164.41     66.21 o 
   7   6  17       50.87       16.49     50.19 o 
  -7   7  17      124.33      125.64     46.01 o 
  -6   7  17      107.88       64.99     38.50 o 
  -5   7  17      210.84      173.05     38.13 o 
  -4   7  17      390.78      407.19     39.54 o 
  -3   7  17       59.09       63.51     30.27 o 
  -2   7  17       42.26       24.56     31.07 o 
  -1   7  17       17.61       86.69     26.61 o 
   0   7  17        0.56       36.24     25.69 o 
   1   7  17       79.46      175.87     26.93 o 
   2   7  17      272.01      196.52     31.59 o 
   3   7  17       10.57       21.68     43.30 o 
   4   7  17      130.00      136.88     33.30 o 
   5   7  17       12.91      -22.84     42.47 o 
   6   7  17      133.47      164.33     38.31 o 
  -6   8  17       25.67       -0.16     40.93 o 
  -5   8  17      100.23       75.22     37.48 o 
  -4   8  17      488.74      548.01     41.41 o 
  -3   8  17      528.75      557.55     39.18 o 
  -2   8  17        0.97      -32.37     29.59 o 
  -1   8  17      491.81      439.56     33.33 o 
   0   8  17       12.19        2.36     26.85 o 
   1   8  17       93.48       89.46     30.00 o 
   2   8  17        6.92       26.51     29.57 o 
   3   8  17       44.75       59.58     31.00 o 
   4   8  17       50.82       53.37     32.66 o 
   5   8  17      176.21      218.75     38.42 o 
   6   8  17      695.96      765.22     48.98 o 
  -6   9  17       12.36      -42.84     40.58 o 
  -5   9  17      523.45      482.84     44.05 o 
  -4   9  17       18.10       41.22     36.78 o 
  -3   9  17      409.53      418.04     55.61 o 
  -2   9  17      434.18      498.69     38.39 o 
  -1   9  17      186.41      215.40     31.52 o 
   0   9  17      139.69      163.92     37.09 o 
   1   9  17       65.25       70.90     30.60 o 
   2   9  17      134.67      173.66     49.01 o 
   3   9  17      213.02      237.92     40.43 o 
   4   9  17        4.35       -0.34     34.28 o 
   5   9  17      691.31      666.65     46.72 o 
  -5  10  17        2.89      -11.75     39.01 o 
  -4  10  17       74.94       80.16     38.99 o 
  -3  10  17        8.96      -22.09     34.64 o 
  -2  10  17        1.89      -32.93     33.09 o 
  -1  10  17      125.79       81.68     58.67 o 
   0  10  17       13.98      -41.84     28.01 o 
   1  10  17      508.11      522.71     39.24 o 
   2  10  17      248.92      319.40     37.17 o 
   3  10  17     1014.93      853.75     47.74 o 
   4  10  17      394.51      546.39     44.32 o 
   5  10  17       59.13      107.82     39.32 o 
  -5  11  17       95.55       77.78     42.70 o 
  -4  11  17      403.85      538.03     46.72 o 
  -3  11  17       36.45       36.59     44.05 o 
  -2  11  17      564.97      603.11     53.50 o 
  -1  11  17      142.94       95.31     31.73 o 
   0  11  17      112.78      115.86     54.52 o 
   1  11  17      810.81      764.66     47.11 o 
   2  11  17      354.56      361.13     39.36 o 
   3  11  17      799.25      769.30     48.44 o 
   4  11  17      427.90      384.66     41.92 o 
  -4  12  17        1.72       -1.54     40.70 o 
  -3  12  17        0.23      -24.94     40.11 o 
  -2  12  17       24.69      -27.50     43.72 o 
  -1  12  17      140.29      113.82     40.65 o 
   0  12  17       10.33       19.59     35.80 o 
   1  12  17      175.99      150.67     37.72 o 
   2  12  17       27.43       43.25     36.07 o 
   3  12  17       44.20        3.27     36.59 o 
  -3  13  17      106.88      211.38     40.60 o 
  -2  13  17       19.02      -54.35     36.23 o 
  -1  13  17      633.69      732.39     48.38 o 
   0  13  17        5.22      -10.43     37.91 o 
   1  13  17      907.16      803.95     49.55 o 
   2  13  17        3.31       -5.58     38.23 o 
  -6   0  18       20.44      -38.31     68.26 o 
  -4   0  18      304.18      329.89     69.04 o 
  -2   0  18     1500.82     1632.79     93.73 o 
   0   0  18      975.60     1014.46     48.04 o 
   2   0  18     1221.16     1290.94     55.14 o 
   4   0  18       34.51       75.16     41.01 o 
   6   0  18       10.52       37.61     67.70 o 
  -7   1  18        0.02      -54.40     50.57 o 
  -6   1  18       14.10      -52.02     48.89 o 
  -5   1  18       14.72       43.03     46.17 o 
  -4   1  18      268.06      248.97     59.74 o 
  -3   1  18      221.88      264.36     46.54 o 
  -2   1  18      543.28      592.81     46.54 o 
  -1   1  18      321.96      348.10     37.01 o 
   0   1  18      440.43      495.07     31.89 o 
   1   1  18      132.18      136.88     22.01 o 
   2   1  18     1768.13     1620.62     49.65 o 
   3   1  18      632.70      601.15     26.44 o 
   4   1  18      588.03      588.74     44.15 o 
   5   1  18       18.93       14.11     36.89 o 
   6   1  18        3.96       13.98     49.43 o 
   7   1  18        5.03       -2.01     42.59 o 
  -7   2  18      156.09      172.03     67.81 o 
  -6   2  18       58.70      -13.36     49.71 o 
  -5   2  18      128.29       79.73     48.87 o 
  -4   2  18      474.70      528.47     53.68 o 
  -3   2  18      257.46      295.89     46.31 o 
  -2   2  18      898.69      793.80     43.18 o 
  -1   2  18      220.38      262.32     29.50 o 
   0   2  18      320.85      324.60     39.55 o 
   1   2  18      351.77      388.45     26.60 o 
   2   2  18      116.20      109.13     19.85 o 
   3   2  18      855.85      909.46     47.65 o 
   4   2  18       43.04       15.73     24.33 o 
   5   2  18      998.35     1117.21     80.24 o 
   6   2  18       80.22       85.43     46.80 o 
   7   2  18      158.89      168.77     45.73 o 
  -7   3  18        2.74      -27.49     51.78 o 
  -6   3  18       14.49      -47.27     52.56 o 
  -5   3  18       11.05      -66.36     44.24 o 
  -4   3  18      190.24      170.82     49.19 o 
  -3   3  18      764.28      791.35     43.88 o 
  -2   3  18      971.36      983.83     60.31 o 
  -1   3  18     1234.30     1132.29     45.89 o 
   0   3  18     1514.37     1643.18     68.97 o 
   1   3  18      196.93      254.64     25.41 o 
   2   3  18      252.16       82.53     45.05 o 
   3   3  18        6.53       36.26     28.68 o 
   4   3  18      953.07      955.93     43.21 o 
   5   3  18       27.93       55.13     47.01 o 
   6   3  18     1725.09     1672.73     92.83 o 
   7   3  18       12.66        5.40     48.42 o 
  -7   4  18       18.79       11.93     52.92 o 
  -6   4  18      523.89      579.02     59.39 o 
  -5   4  18        6.88      -59.84     47.72 o 
  -4   4  18      569.08      617.04     43.26 o 
  -3   4  18        0.23      -17.77     32.51 o 
  -2   4  18      634.04      635.68     40.44 o 
  -1   4  18      958.09     1007.99     38.30 o 
   0   4  18      274.04      341.11     28.38 o 
   1   4  18     1666.26     1606.80     69.94 o 
   2   4  18      148.72      191.56     24.60 o 
   3   4  18      570.19      521.31     52.61 o 
   4   4  18      643.00      674.83     40.24 o 
   5   4  18        9.52       43.96     27.92 o 
   6   4  18      618.85      605.57     54.55 o 
  -7   5  18       27.16      -48.72     51.33 o 
  -6   5  18      136.95      101.50     52.39 o 
  -5   5  18      156.35      104.84     40.16 o 
  -4   5  18      194.22      165.71     38.80 o 
  -3   5  18      127.00      183.01     36.08 o 
  -2   5  18      238.21      239.10     31.03 o 
  -1   5  18      122.15      113.60     35.14 o 
   0   5  18        3.43      -10.36     22.64 o 
   1   5  18     1062.26     1078.89     39.11 o 
   2   5  18       39.62       84.06     29.82 o 
   3   5  18      954.79      979.06     45.56 o 
   4   5  18      949.18      972.35     46.58 o 
   5   5  18       67.85       29.87     32.95 o 
   6   5  18      457.30      375.25     83.04 o 
  -7   6  18       40.57       24.90     81.55 o 
  -6   6  18       99.38      103.45     44.46 o 
  -5   6  18      280.92      365.15     45.24 o 
  -4   6  18      122.46       42.94     35.76 o 
  -3   6  18      169.67      125.12     35.43 o 
  -2   6  18      273.76      293.84     37.62 o 
  -1   6  18      684.54      899.67     39.28 o 
   0   6  18       14.21       81.00     25.70 o 
   1   6  18       96.09       51.15     23.96 o 
   2   6  18      359.47      470.96     55.97 o 
   3   6  18        1.95       -2.93     35.86 o 
   4   6  18     1372.95     1405.29     54.09 o 
   5   6  18       10.45       17.55     33.95 o 
   6   6  18      408.21      334.92     64.24 o 
  -6   7  18      252.72      311.36     51.58 o 
  -5   7  18        0.75       18.40     39.57 o 
  -4   7  18      116.85       78.17     35.51 o 
  -3   7  18      155.65       50.50     33.94 o 
  -2   7  18      177.80      198.93     31.86 o 
  -1   7  18      468.01      482.35     36.69 o 
   0   7  18      130.89      199.06     30.67 o 
   1   7  18       58.39       38.01     24.62 o 
   2   7  18       93.85       11.15     29.87 o 
   3   7  18      184.94      145.81     31.85 o 
   4   7  18       97.98       81.19     34.32 o 
   5   7  18        8.36       16.43     40.71 o 
   6   7  18       13.44       15.77     58.19 o 
  -6   8  18        5.79      -64.31     42.87 o 
  -5   8  18      237.68      247.34     40.99 o 
  -4   8  18       76.26       42.38     36.84 o 
  -3   8  18       15.26      -15.11     33.49 o 
  -2   8  18      205.26      112.19     53.67 o 
  -1   8  18       10.99       20.96     29.27 o 
   0   8  18       62.35      138.85     30.09 o 
   1   8  18      791.47      732.19     60.46 o 
   2   8  18      169.80      237.93     34.04 o 
   3   8  18       21.24        2.52     31.87 o 
   4   8  18      254.89      221.90     36.36 o 
   5   8  18      132.11      121.51     37.93 o 
  -5   9  18      191.17      195.73     44.27 o 
  -4   9  18       36.18       21.01     38.59 o 
  -3   9  18      467.77      436.43     40.29 o 
  -2   9  18      473.11      421.28     45.76 o 
  -1   9  18      784.38      792.53     42.31 o 
   0   9  18      334.61      353.73     69.85 o 
   1   9  18      455.96      363.07     37.73 o 
   2   9  18      655.65      506.16     39.86 o 
   3   9  18      239.65      246.39     36.56 o 
   4   9  18      356.27      288.05     42.98 o 
   5   9  18       11.43       83.11     39.07 o 
  -5  10  18       23.77      -28.20     40.70 o 
  -4  10  18       86.83       46.28     38.96 o 
  -3  10  18      101.40      109.77     36.74 o 
  -2  10  18      228.55      206.57     37.59 o 
  -1  10  18      146.25      169.90     35.54 o 
   0  10  18       72.84       35.05     31.19 o 
   1  10  18       61.94       75.20     38.85 o 
   2  10  18      242.30      229.04     38.48 o 
   3  10  18        5.95       39.94     35.45 o 
   4  10  18       14.13      -10.61     36.45 o 
  -4  11  18       60.03       17.45     40.99 o 
  -3  11  18       58.72      112.21     39.48 o 
  -2  11  18      326.62      342.03     50.60 o 
  -1  11  18        6.98      -48.26     32.17 o 
   0  11  18      525.17      498.05     43.24 o 
   1  11  18      237.87      307.90     39.28 o 
   2  11  18      684.38      595.55     45.38 o 
   3  11  18      319.69      342.07     48.49 o 
  -3  12  18        9.80      -23.96     50.44 o 
  -2  12  18      340.02      341.47     41.60 o 
  -1  12  18        0.00      -50.71     33.81 o 
   0  12  18      415.57      471.33     51.50 o 
   1  12  18        5.68      -33.57     37.85 o 
   2  12  18      255.41      337.44     42.53 o 
  -1  13  18       18.85        5.18     39.73 o 
   0  13  18      174.94      177.01     42.94 o 
  -7   0  19      328.32      249.59     85.68 o 
  -5   0  19     1248.38     1299.09    102.40 o 
  -3   0  19     3922.42     3952.21    164.31 o 
  -1   0  19     3642.08     3488.59    139.30 o 
   1   0  19     3148.28     3432.60    121.69 o 
   5   0  19       10.56       25.07     72.57 o 
  -7   1  19        6.21      -78.33     52.22 o 
  -6   1  19        4.39      -75.59     50.40 o 
  -5   1  19      229.22      216.02     54.53 o 
  -4   1  19        0.24      -58.37     46.41 o 
  -3   1  19      595.37      455.44     52.47 o 
  -2   1  19        1.01       10.04     71.11 o 
  -1   1  19      137.14      141.12     39.55 o 
   0   1  19       26.02       10.67     32.94 o 
   1   1  19      164.50      168.84     28.34 o 
   2   1  19      112.11      101.76     22.98 o 
   3   1  19      711.48      682.02     34.89 o 
   4   1  19      223.18      179.34     69.18 o 
   5   1  19      390.59      343.89     57.05 o 
   6   1  19        7.57      -16.80     70.09 o 
  -7   2  19      126.89       58.36     56.57 o 
  -6   2  19      192.00      241.15     57.41 o 
  -5   2  19      224.67      150.27     51.29 o 
  -4   2  19      396.14      477.73     56.91 o 
  -3   2  19      724.70      790.98     59.36 o 
  -2   2  19     1372.96     1632.03    119.24 o 
  -1   2  19      542.67      467.61     35.49 o 
   0   2  19     2869.16     3111.73     77.86 o 
   1   2  19        5.75      -10.33     25.21 o 
   2   2  19     1227.53     1313.91     44.88 o 
   3   2  19      476.64      484.37     75.81 o 
   4   2  19     1382.02     1464.79     53.89 o 
   5   2  19      161.47      150.91     42.39 o 
   6   2  19     1067.37     1111.65     82.12 o 
  -7   3  19        4.82      -26.99     55.18 o 
  -6   3  19        3.29      -77.18     51.45 o 
  -5   3  19       19.21      -54.36     50.56 o 
  -4   3  19       20.47      -58.60     46.91 o 
  -3   3  19       83.37       78.02     46.04 o 
  -2   3  19       71.26       47.01     31.97 o 
  -1   3  19     1131.89     1122.89     46.17 o 
   0   3  19        1.13       46.83     28.31 o 
   1   3  19      547.75      685.54     36.56 o 
   2   3  19      312.01      247.71     31.65 o 
   3   3  19      347.49      390.20     35.51 o 
   4   3  19      254.49      239.43     33.18 o 
   5   3  19      129.30       98.35     42.08 o 
   6   3  19       64.20       56.64     56.74 o 
  -6   4  19       32.34      -30.67     53.04 o 
  -5   4  19       48.90       -2.17     60.58 o 
  -4   4  19       11.10        5.30     46.47 o 
  -3   4  19       14.94       -7.83     34.81 o 
  -2   4  19       72.28       97.87     33.92 o 
  -1   4  19      771.88      934.75     44.53 o 
   0   4  19      474.30      495.66     71.38 o 
   1   4  19     1669.22     1863.36     57.88 o 
   2   4  19      756.51      828.85     34.85 o 
   3   4  19     2742.27     2767.91    116.19 o 
   4   4  19       86.82       91.20     32.17 o 
   5   4  19      517.36      540.64     81.71 o 
   6   4  19      123.60       95.47     46.13 o 
  -6   5  19        1.04      -19.15     54.17 o 
  -5   5  19        7.31      -56.22     52.31 o 
  -4   5  19        3.27       20.84     38.54 o 
  -3   5  19       23.94       29.60     35.98 o 
  -2   5  19       73.04       69.24     56.19 o 
  -1   5  19     1220.12     1193.07     44.58 o 
   0   5  19       41.80       70.87     28.59 o 
   1   5  19      661.82      559.34     32.74 o 
   2   5  19       48.52        2.45     30.01 o 
   3   5  19     3221.10     3021.39     85.93 o 
   4   5  19        4.52       22.65     31.87 o 
   5   5  19     1170.59     1248.94     53.72 o 
   6   5  19      100.52      -59.43     57.90 o 
  -6   6  19        3.33      -81.01     54.01 o 
  -5   6  19      211.87      154.46     44.89 o 
  -4   6  19      142.79      123.02     57.85 o 
  -3   6  19        3.96       -5.07     36.36 o 
  -2   6  19      114.57       88.29     32.41 o 
  -1   6  19       60.69      109.69     29.12 o 
   0   6  19      630.05      593.63     35.80 o 
   1   6  19       70.42       12.75     20.59 o 
   2   6  19      156.82      265.79     35.40 o 
   3   6  19       23.70       -0.99     30.97 o 
   4   6  19      420.79      512.95     40.06 o 
   5   6  19      133.55      111.49     36.43 o 
  -6   7  19       53.49      -21.48     46.72 o 
  -5   7  19        0.77      -53.37     47.42 o 
  -4   7  19       36.30       65.16     41.09 o 
  -3   7  19       64.70       37.90     34.83 o 
  -2   7  19       75.37       56.62     39.72 o 
  -1   7  19      435.42      379.91     34.96 o 
   0   7  19       75.09      169.17     35.64 o 
   1   7  19      818.80      745.18     44.89 o 
   2   7  19      261.50      328.48     62.61 o 
   3   7  19     2158.86     2004.00     68.97 o 
   4   7  19       59.02       84.37     35.55 o 
   5   7  19     1173.23     1189.44     57.97 o 
  -5   8  19      119.30       88.38     45.52 o 
  -4   8  19        1.51      -10.83     53.21 o 
  -3   8  19      113.76       89.38     36.41 o 
  -2   8  19        4.86        1.68     37.00 o 
  -1   8  19      107.37       95.79     32.59 o 
   0   8  19      476.36      478.30     41.06 o 
   1   8  19        1.84      -12.30     84.22 o 
   2   8  19        1.07        3.58     32.13 o 
   3   8  19       36.31       59.67     34.03 o 
   4   8  19       36.10       29.76     35.43 o 
   5   8  19       72.35        5.60     37.03 o 
  -5   9  19        3.15      -37.74     41.24 o 
  -4   9  19       51.41        1.88     39.83 o 
  -3   9  19      125.29      137.97     38.91 o 
  -2   9  19      103.49      115.34     37.34 o 
  -1   9  19      206.10      139.79     34.46 o 
   0   9  19       51.19       75.49     34.89 o 
   1   9  19      626.97      623.42     43.88 o 
   2   9  19       24.13       15.11     34.82 o 
   3   9  19       49.42       57.96     36.44 o 
   4   9  19      132.57       98.61     39.28 o 
  -4  10  19       11.17       -2.02     41.18 o 
  -3  10  19       82.38       16.00     38.16 o 
  -2  10  19       20.08       -6.46     37.23 o 
  -1  10  19       23.08       16.59     34.58 o 
   0  10  19       53.39       50.18     35.31 o 
   1  10  19       73.98       74.23     37.11 o 
   2  10  19      150.15      213.07     43.45 o 
   3  10  19      227.46      230.93     39.86 o 
  -3  11  19      129.51      127.88     42.45 o 
  -2  11  19       96.94      153.97     50.85 o 
  -1  11  19       88.89       51.73     36.23 o 
   0  11  19        1.11       18.64     36.30 o 
   1  11  19      245.85      160.32     48.30 o 
   2  11  19        1.33       18.91     43.09 o 
  -1  12  19       26.62       28.27     39.91 o 
   0  12  19        5.63       51.18     39.99 o 
  -6   0  20       75.00      155.09     81.66 o 
  -4   0  20      321.86      330.62    145.14 o 
  -2   0  20      271.20      311.00     70.91 o 
   0   0  20      371.72      283.85     66.08 o 
   2   0  20     1872.48     1751.74     68.23 o 
   4   0  20     1814.59     1567.43    116.37 o 
   6   0  20     2259.42     2024.82    152.51 o 
  -6   1  20        9.41      -22.37     55.25 o 
  -5   1  20        0.10      -32.39     53.01 o 
  -4   1  20      363.63      319.96     56.26 o 
  -3   1  20       17.11      -33.41     47.53 o 
  -2   1  20      577.97      649.91     55.24 o 
  -1   1  20       65.67       96.06     41.01 o 
   0   1  20        0.09       22.24     35.81 o 
   1   1  20        2.29      -30.26     27.39 o 
   2   1  20      156.57      138.06     28.47 o 
   3   1  20      107.56      103.78     37.11 o 
   4   1  20      111.87       76.61     48.91 o 
   5   1  20        1.39       62.46     84.29 o 
   6   1  20      435.30      539.10    100.15 o 
  -6   2  20       77.26      -62.58     56.61 o 
  -5   2  20       54.78       16.93     53.55 o 
  -4   2  20      272.90      230.71     62.76 o 
  -3   2  20       47.90       33.79     48.78 o 
  -2   2  20      380.38      432.82     51.21 o 
  -1   2  20        0.05       50.36     40.72 o 
   0   2  20       60.47       88.82     30.29 o 
   1   2  20       98.98       94.07     27.83 o 
   2   2  20       63.07       33.85     28.53 o 
   3   2  20      735.83      896.90     53.19 o 
   4   2  20      337.85      422.87     77.29 o 
   5   2  20     1587.68     1768.18     77.30 o 
   6   2  20      482.25      384.50     53.60 o 
  -6   3  20        9.30      -23.02     56.75 o 
  -5   3  20        7.02      -76.30     50.87 o 
  -4   3  20      106.16       31.01     50.96 o 
  -3   3  20       58.53       81.11     47.23 o 
  -2   3  20      151.26      109.58     45.83 o 
  -1   3  20       80.58      113.18     31.82 o 
   0   3  20      222.20      178.77     32.72 o 
   1   3  20      141.82      189.06     30.16 o 
   2   3  20      838.81      777.76     59.31 o 
   3   3  20      123.87      241.06     46.36 o 
   4   3  20       52.68       88.82     32.80 o 
   5   3  20        7.47      -37.57     50.56 o 
  -6   4  20      104.88        7.67     56.87 o 
  -5   4  20       64.37       96.70     54.69 o 
  -4   4  20      123.11        5.21     53.10 o 
  -3   4  20      106.76       32.97     48.11 o 
  -2   4  20      138.06      105.79     35.31 o 
  -1   4  20       81.67       42.63     31.16 o 
   0   4  20       75.63       62.59     31.02 o 
   1   4  20       13.47       27.14     29.37 o 
   2   4  20        4.09       10.39     22.57 o 
   3   4  20       83.50       75.86     37.90 o 
   4   4  20       12.37       43.75     36.51 o 
   5   4  20      121.33      229.37     81.79 o 
  -6   5  20       25.28      -76.34     68.04 o 
  -5   5  20       19.79      -80.14     53.43 o 
  -4   5  20      250.20      194.97     56.19 o 
  -3   5  20      117.75      113.33     38.44 o 
  -2   5  20      940.42     1019.29     52.34 o 
  -1   5  20       90.34      169.37     35.83 o 
   0   5  20      930.78      885.55     48.72 o 
   1   5  20      485.44      519.84     67.87 o 
   2   5  20     1126.00     1056.42     50.11 o 
   3   5  20      613.16      694.04     43.63 o 
   4   5  20        0.84       -0.60     33.22 o 
   5   5  20       22.09       36.82     55.73 o 
  -5   6  20       12.36      -47.86     52.19 o 
  -4   6  20        0.40       -9.58     40.81 o 
  -3   6  20        1.39       15.50     37.99 o 
  -2   6  20       32.47       15.55     35.75 o 
  -1   6  20       19.49       43.32     35.63 o 
   0   6  20      295.08      348.53     34.57 o 
   1   6  20      195.42      179.58     29.65 o 
   2   6  20      248.67      254.89     38.17 o 
   3   6  20      212.75      269.17     40.58 o 
   4   6  20       89.31       28.70     35.39 o 
   5   6  20      323.16      319.38     40.54 o 
  -5   7  20        3.72       12.14     44.46 o 
  -4   7  20      377.85      376.05     53.18 o 
  -3   7  20       34.65      103.37     39.64 o 
  -2   7  20     1460.27     1404.64     63.83 o 
  -1   7  20        9.04       -9.25     31.73 o 
   0   7  20      790.84      825.32     45.06 o 
   1   7  20      122.84      110.39     36.17 o 
   2   7  20     1369.05     1436.84     67.34 o 
   3   7  20       87.14      165.64     36.07 o 
   4   7  20      718.33      812.62     65.42 o 
  -4   8  20       21.57      -18.42     42.22 o 
  -3   8  20      117.70       95.71     38.64 o 
  -2   8  20       38.98       53.32     35.96 o 
  -1   8  20      315.44      457.53     42.40 o 
   0   8  20      264.39      335.73     44.58 o 
   1   8  20        2.62       22.25     48.09 o 
   2   8  20      230.05      236.17     38.07 o 
   3   8  20      129.73      165.96     41.49 o 
   4   8  20      569.84      585.80     70.84 o 
  -4   9  20      130.73       75.83     43.46 o 
  -3   9  20        1.42        9.44     38.53 o 
  -2   9  20      263.50      196.33     38.82 o 
  -1   9  20      277.78      361.07     47.27 o 
   0   9  20      520.17      506.74     51.11 o 
   1   9  20      614.78      641.64     45.87 o 
   2   9  20      905.61      920.60     51.06 o 
   3   9  20      374.51      381.68     43.50 o 
  -3  10  20       80.79       72.49     41.54 o 
  -2  10  20      167.80       50.68     38.97 o 
  -1  10  20      297.26      329.63     41.94 o 
   0  10  20        6.88        7.70     37.53 o 
   1  10  20       21.63      -35.62     35.41 o 
   2  10  20       36.48       13.79     39.00 o 
  -1  11  20       97.77       23.83     65.16 o 
   0  11  20      317.93      234.81     43.20 o 
  -5   0  21      207.71        3.52     83.12 o 
  -3   0  21       58.50     -158.73    107.52 o 
  -1   0  21      149.98      239.83    132.23 o 
   1   0  21     1290.70     1227.79     78.49 o 
   5   0  21      448.67      364.76     80.09 o 
  -5   1  21      226.87      126.36     76.53 o 
  -4   1  21        8.10      -25.89     55.69 o 
  -3   1  21      152.23      116.82     86.54 o 
  -2   1  21      165.12      118.09     55.48 o 
  -1   1  21       19.50       53.44     43.56 o 
   0   1  21      144.33      164.67     40.71 o 
   1   1  21       47.14       44.05     35.13 o 
   2   1  21       73.69       95.72     28.89 o 
   3   1  21       33.76       52.58     38.54 o 
   4   1  21        3.20      -61.36     69.32 o 
   5   1  21       23.19      -87.02     77.29 o 
  -5   2  21      142.55       96.28     59.40 o 
  -4   2  21        3.11       -1.81     53.35 o 
  -3   2  21       32.44       31.27     51.46 o 
  -2   2  21       49.88      133.42     49.24 o 
  -1   2  21      186.99      207.76     47.02 o 
   0   2  21        1.78       50.76     40.25 o 
   1   2  21      501.07      472.52     36.28 o 
   2   2  21       32.48       45.32     28.64 o 
   3   2  21      684.71      682.82     50.07 o 
   4   2  21      213.91      313.43     81.56 o 
   5   2  21      779.17      672.58     94.40 o 
  -5   3  21      169.02       73.98     57.82 o 
  -4   3  21       53.13      -21.84     53.93 o 
  -3   3  21      144.54       79.53     53.35 o 
  -2   3  21      184.87      264.79     51.21 o 
  -1   3  21      387.82      398.62     49.52 o 
   0   3  21      139.18      177.34     34.36 o 
   1   3  21      674.05      723.88     40.15 o 
   2   3  21       40.19       87.80     47.39 o 
   3   3  21      285.64      277.73     47.49 o 
   4   3  21        7.77       18.58     68.73 o 
   5   3  21      427.77      471.44     64.97 o 
  -5   4  21       18.79      -31.97     57.51 o 
  -4   4  21       20.54       10.07     54.78 o 
  -3   4  21        6.03       28.21     51.12 o 
  -2   4  21        4.26      -49.87     45.64 o 
  -1   4  21      319.80      341.62     38.36 o 
   0   4  21       46.70       44.91     32.20 o 
   1   4  21       76.29       87.06     32.84 o 
   2   4  21      188.47      234.34     42.67 o 
   3   4  21      442.73      311.07     73.45 o 
   4   4  21       73.55       86.50     35.45 o 
  -5   5  21      224.61      133.78     81.47 o 
  -4   5  21       52.48       29.71     56.61 o 
  -3   5  21      340.71      311.70     58.86 o 
  -2   5  21        6.09      -24.22     37.01 o 
  -1   5  21      897.33      870.36     48.44 o 
   0   5  21        9.08      -20.95     33.16 o 
   1   5  21      557.28      619.16     41.22 o 
   2   5  21        0.48       22.85     39.87 o 
   3   5  21        2.05       27.10     35.05 o 
   4   5  21       53.98       46.54     36.48 o 
  -4   6  21        7.20      -83.63     55.75 o 
  -3   6  21        6.01      -39.40     41.17 o 
  -2   6  21       12.74      -57.76     38.51 o 
  -1   6  21       51.54       43.98     36.30 o 
   0   6  21       55.57       47.44     42.06 o 
   1   6  21       72.54       52.56     35.79 o 
   2   6  21       36.10       24.31     40.14 o 
   3   6  21      263.38      150.85     37.46 o 
   4   6  21       33.24       26.33     39.49 o 
  -4   7  21        5.56      -20.96     43.87 o 
  -3   7  21      707.26      829.76     69.38 o 
  -2   7  21        1.02      -39.26     39.22 o 
  -1   7  21      588.16      680.55     56.61 o 
   0   7  21       14.87       55.39     33.60 o 
   1   7  21      350.13      369.99     41.33 o 
   2   7  21       14.35       25.63     35.92 o 
   3   7  21       18.20       14.64     36.31 o 
  -3   8  21       23.58       34.31     43.62 o 
  -2   8  21       19.19        0.96     40.80 o 
  -1   8  21        0.68       14.17     35.42 o 
   0   8  21        3.24      -34.93     33.55 o 
   1   8  21        9.11      -20.23     49.72 o 
   2   8  21       64.02       37.28     36.18 o 
   3   8  21       29.15       34.89     48.33 o 
  -2   9  21       56.78       59.59     39.40 o 
  -1   9  21      238.72      244.78     40.25 o 
   0   9  21      162.08      230.51     53.29 o 
   1   9  21      372.59      339.17     43.13 o 
  -4   0  22        4.73       62.77     81.48 o 
  -2   0  22       46.37       18.15    110.55 o 
   0   0  22      443.51      397.60     67.12 o 
   2   0  22      763.86      673.47     64.15 o 
  -5   1  22        6.68      -87.69     58.46 o 
  -4   1  22       57.41      -45.87     59.57 o 
  -3   1  22       67.03      150.73     57.34 o 
  -2   1  22       66.64       78.08     50.24 o 
  -1   1  22       17.56       78.25     45.14 o 
   0   1  22      235.11      244.81     44.37 o 
   1   1  22       43.29       73.81     37.77 o 
   2   1  22      282.21      311.18     38.74 o 
   3   1  22        9.88       10.38     49.12 o 
   4   1  22       12.53      -34.81     74.34 o 
  -4   2  22       28.66        1.52     58.38 o 
  -3   2  22        8.87       11.15     54.59 o 
  -2   2  22      487.59      434.05     57.20 o 
  -1   2  22        5.90       65.50     45.88 o 
   0   2  22     1161.05     1170.60     62.40 o 
   1   2  22        8.79      -14.79     37.75 o 
   2   2  22     1175.08     1261.44     54.29 o 
   3   2  22       48.58      159.60     48.40 o 
   4   2  22      507.72      419.77     82.74 o 
  -4   3  22      309.96      244.70     62.15 o 
  -3   3  22      218.21      212.96     57.24 o 
  -2   3  22      481.26      543.99     64.23 o 
  -1   3  22        1.54      -28.51     46.22 o 
   0   3  22      193.61      307.30     47.20 o 
   1   3  22        1.81      -38.26     31.38 o 
   2   3  22       25.85       22.04     40.01 o 
   3   3  22      156.14      110.14     50.12 o 
   4   3  22        4.59        6.78     71.09 o 
  -4   4  22       12.85      -69.60     56.97 o 
  -3   4  22      160.77      172.39     58.02 o 
  -2   4  22      455.98      449.07    108.04 o 
  -1   4  22      314.77      436.29     56.27 o 
   0   4  22      490.90      582.31     55.68 o 
   1   4  22      324.13      371.44     38.31 o 
   2   4  22      639.79      600.43     53.60 o 
   3   4  22      218.28      321.83     77.29 o 
  -4   5  22      397.99      296.68     64.92 o 
  -3   5  22        4.99       20.88     55.75 o 
  -2   5  22      792.07      800.18     66.07 o 
  -1   5  22       61.14       41.26     38.22 o 
   0   5  22      333.57      407.56     57.25 o 
   1   5  22      102.62      221.28     44.14 o 
   2   5  22      113.46      140.41     49.82 o 
   3   5  22       88.59      125.67     44.52 o 
  -3   6  22       35.92       -9.91     56.56 o 
  -2   6  22        2.67      -25.42     38.09 o 
  -1   6  22      126.28      224.10     54.48 o 
   0   6  22       76.66      116.69     38.13 o 
   1   6  22       49.15      111.37     44.32 o 
   2   6  22        9.74      101.03     74.34 o 
   3   6  22       52.53       38.15     40.66 o 
  -2   7  22      392.57      355.82     47.48 o 
  -1   7  22       45.95       -5.30     41.39 o 
   0   7  22      199.70      163.88     39.74 o 
   1   7  22        3.03       -0.08     42.83 o 
   2   7  22       41.14        0.86     37.25 o 
  -1   8  22      130.11      102.79     43.62 o 
   0   8  22        1.61       20.68     51.13 o 
   1   8  22      433.90      550.06     67.21 o 
  -3   0  23      565.50      565.58     93.53 o 
  -1   0  23     1230.35     1173.23    153.40 o 
   1   0  23      817.48      758.70     73.58 o 
  -3   1  23      447.93      528.69     66.85 o 
  -2   1  23       92.47      173.85     57.06 o 
  -1   1  23      621.43      832.21    114.53 o 
   0   1  23      201.46      286.45     49.80 o 
   1   1  23      794.39      899.29     54.89 o 
   2   1  23      197.66      364.86     43.27 o 
  -3   2  23      118.21       79.69     60.00 o 
  -2   2  23      126.94       59.39     63.82 o 
  -1   2  23      406.11      375.33     54.52 o 
   0   2  23      229.28      311.69     48.55 o 
   1   2  23      355.38      349.58     47.66 o 
   2   2  23      136.03      191.25     57.47 o 
   3   2  23      175.44      146.36     57.24 o 
  -3   3  23      178.46      171.89     69.08 o 
  -2   3  23      269.72      317.88     58.92 o 
  -1   3  23        1.49       56.34     50.73 o 
   0   3  23      300.19      393.92     50.11 o 
   1   3  23        2.68      -60.21     46.04 o 
   2   3  23      539.63      617.32     66.49 o 
  -3   4  23       19.49       28.84     58.75 o 
  -2   4  23      136.19      121.59     58.76 o 
  -1   4  23       11.02        0.38     50.51 o 
   0   4  23       40.35      120.67     68.76 o 
   1   4  23       31.05       23.98     35.32 o 
   2   4  23       16.76       23.54     50.42 o 
  -2   5  23       33.33       32.27     53.95 o 
  -1   5  23       18.80       69.97     87.16 o 
   0   5  23        0.23       -8.56     38.03 o 
   1   5  23       68.08       70.32     43.84 o 
  -1   6  23       15.32        1.09     40.50 o 
   0   6  23      113.84      106.09     41.21 o 
  -2   0  24      323.12      434.46     89.17 o 
   0   0  24      164.65      190.92     68.23 o 
  -2   1  24      138.02      218.35     64.10 o 
  -1   1  24       67.94       86.05     53.71 o 
   0   1  24       37.05       91.27     49.78 o 
   1   1  24       37.45       50.04     44.97 o 
  -1   2  24        0.37       54.48     52.38 o 
   0   2  24       49.40       64.10     47.42 o 
   1   2  24       38.11      -13.59     42.36 o 
  -1   3  24      187.43      224.10     56.86 o 
   0   3  24       54.70      106.36     49.84 o 
                                                 
